# Supplementary material for: Dynamic DNA methylation orchestrates cardiomyocyte development, maturation and disease
Source: Nat Commun. 2014 Oct 22;5:5288. doi: 10.1038/ncomms6288 (PMC4220495; doi:10.1038/ncomms6288)
Supplement: Supplementary Data 1 — Analysis of transcription factor (TF) enrichment of hypo- and hypermethylated DMRs in adult cardiomyocytes as compared with ES cells. [file ncomms6288-s2.xlsx]

## Sheet: hyper- and hypo-methylated DMRs
Supplementary Data 1: Analysis of transcription factor (TF) enrichment of hypo- and hypermethylated DMRs in adult cardiomyocytes as compared with ES cells.
Motif Name	Log P-value	# of Target Sequences with Motif	% of Target Sequences with Motif	# of Background Sequences with Motif	% of Background Sequences with Motif
OCT4-SOX2-TCF-NANOG((POU/Homeobox/HMG)/mES-ChIP-Seq/Homer	-198.7	420	0.0424	535.1	0.0137
Sox3(HMG)/NPC-Sox3-ChIP-Seq(GSE33059)/Homer	-116.7	2144	0.2163	6217.9	0.1587
Sox2(HMG)/mES-Sox2-ChIP-Seq/Homer	-110.6	1188	0.1199	3042.5	0.0776
MafK(bZIP)/C2C12-MafK-ChIP-Seq(GSE36030)/Homer	-109.7	481	0.0485	912.6	0.0233
Elk4(ETS)/Hela-Elk4-ChIP-Seq(GSE31477)/Homer	-103.2	1051	0.106	2651.1	0.0677
YY1(Zf)/Promoter/Homer	-89.7	259	0.0261	401.9	0.0103
Sox6(HMG)/Myotubes-Sox6-ChIP-Seq(GSE32627)/Homer	-86.42	1861	0.1878	5518.2	0.1408
Elk1(ETS)/Hela-Elk1-ChIP-Seq(GSE31477)/Homer	-80.95	1001	0.101	2643.3	0.0675
ELF1(ETS)/Jurkat-ELF1-ChIP-Seq/Homer	-60.06	865	0.0873	2358.9	0.0602
Oct4(POU/Homeobox)/mES-Oct4-ChIP-Seq/Homer	-57.11	564	0.0569	1406.4	0.0359
Fli1(ETS)/CD8-FLI-ChIP-Seq(GSE20898)/Homer	-52.51	1573	0.1587	4880.1	0.1245
E2A-nearPU.1(HLH)/Bcell-PU.1-ChIP-Seq/Homer	-46.67	2022	0.204	6583.9	0.168
E2A(HLH)/proBcell-E2A-ChIP-Seq/Homer	-40	2006	0.2024	6630.7	0.1692
Smad3(MAD)/NPC-Smad3-ChIP-Seq(GSE36673)/Homer	-39.76	3403	0.3433	11884.7	0.3033
Klf4(Zf)/mES-Klf4-ChIP-Seq/Homer	-38.48	656	0.0662	1849.9	0.0472
MafA(bZIP)/Islet-MafA-ChIP-Seq(GSE30298)/Homer	-37.82	1010	0.1019	3072.6	0.0784
MyoG(HLH)/C2C12-MyoG-ChIP-Seq(GSE36024)/Homer	-36.84	1388	0.14	4428.6	0.113
SPDEF(ETS)/VCaP-SPDEF-ChIP-Seq/Homer	-35.99	1339	0.1351	4265	0.1088
HEB?/mES-Nanog-ChIP-Seq/Homer	-33.73	761	0.0768	2254.1	0.0575
EKLF(Zf)/Erythrocyte-Klf1-ChIP-Seq(GSE20478)/Homer	-33.49	349	0.0352	885.7	0.0226
ETS(ETS)/Promoter/Homer	-29.91	529	0.0534	1503.6	0.0384
Smad2(MAD)/ES-SMAD2-ChIP-Seq(GSE29422)/Homer	-26.85	1948	0.1965	6656.5	0.1699
Smad4(MAD)/ESC-SMAD4-ChIP-Seq(GSE29422)/Homer	-26.82	1928	0.1945	6582.2	0.168
ETV1(ETS)/GIST48-ETV1-ChIP-Seq/Homer	-25.66	1789	0.1805	6088.1	0.1554
Oct2(POU/Homeobox)/Bcell-Oct2-ChIP-Seq/Homer	-24.75	315	0.0318	840.8	0.0215
Myf5(bHLH)/GM-Myf5-ChIP-Seq(GSE24852)/Homer	-19.65	859	0.0867	2787.1	0.0711
GABPA(ETS)/Jurkat-GABPa-ChIP-Seq/Homer	-17.3	1148	0.1158	3885	0.0991
Lhx3(Homeobox)/Forebrain-p300-ChIP-Seq/Homer	-14.17	970	0.0979	3294.6	0.0841
RXR(NR/DR1)/3T3L1-RXR-ChIP-Seq/Homer	-13.94	1264	0.1275	4391.6	0.1121
Bach1(bZIP)/K562-Bach1-ChIP-Seq(GSE31477)/Homer	-13.42	63	0.0064	129.8	0.0033
TCFL2(HMG)/K562-TCF7L2-ChIP-Seq(GSE29196)/Homer	-13.39	115	0.0116	285	0.0073
NRF1/Promoter/Homer	-12.84	258	0.026	759.6	0.0194
SCL/HPC7-Scl-ChIP-Seq/Homer	-12.81	4900	0.4944	18476.1	0.4715
ZNF711(Zf)/SH-SY5Y-ZNF711-ChIP-Seq/Homer	-12.14	2149	0.2168	7795.5	0.1989
EWS:ERG-fusion(ETS)/CADO ES1-EWS:ERG-ChIP-Seq/Homer	-12.04	778	0.0785	2632.9	0.0672
Jun-AP1(bZIP)/K562-cJun-ChIP-Seq/Homer	-11.98	196	0.0198	558.2	0.0142
STAT1(Stat)/HelaS3-STAT1-ChIP-Seq/Homer	-11.69	316	0.0319	973.6	0.0248
ZFX(Zf)/mES-Zfx-ChIP-Seq/Homer	-11.57	1496	0.1509	5327.5	0.136
Maz(Zf)/HepG2-Maz-ChIP-Seq(GSE31477)/Homer	-10.14	1929	0.1946	7022.1	0.1792
Tcf3(HMG)/mES-Tcf3-ChIP-Seq/Homer	-9.954	286	0.0289	891.9	0.0228
NF-E2(bZIP)/K562-NFE2-ChIP-Seq/Homer	-9.77	62	0.0063	143.4	0.0037
Esrrb(NR)/mES-Esrrb-ChIP-Seq/Homer	-9.65	692	0.0698	2367.1	0.0604
TEAD4(TEA)/Tropoblast-Tead4-ChIP-Seq(GSE37350)/Homer	-9.524	822	0.0829	2852.5	0.0728
Nrf2(bZIP)/Lymphoblast-Nrf2-ChIP-Seq(GSE37589)/Homer	-8.829	53	0.0053	121.9	0.0031
Nr5a2(NR)/Pancreas-LRH1-ChIP-Seq(GSE34295)/Homer	-8.605	882	0.089	3100.2	0.0791
AP-1(bZIP)/ThioMac-PU.1-ChIP-Seq/Homer	-8.534	573	0.0578	1953.8	0.0499
TEAD(TEA)/Fibroblast-PU.1-ChIP-Seq/Homer	-8.401	615	0.062	2111.9	0.0539
HIF1b(HLH)/O785-HIF1b-ChIP-Seq(GSE34871)/Homer	-8.278	448	0.0452	1500.1	0.0383
PAX5(Paired/Homeobox)/GM12878-PAX5-ChIP-Seq/Homer	-8.033	422	0.0426	1411	0.036
STAT5(Stat)/mCD4+-Stat5a|b-ChIP-Seq/Homer	-7.759	344	0.0347	1132.2	0.0289
PU.1(ETS)/ThioMac-PU.1-ChIP-Seq/Homer	-7.751	559	0.0564	1919.4	0.049
NeuroD1(bHLH)/Islet-NeuroD1-ChIP-Seq(GSE30298)/Homer	-7.506	909	0.0917	3233.7	0.0825
Tcf4(HMG)/Hct116-Tcf4-ChIP-Seq/Homer	-7.48	470	0.0474	1597.4	0.0408
ETS1(ETS)/Jurkat-ETS1-ChIP-Seq/Homer	-7.014	1193	0.1204	4325.8	0.1104
Foxa2(Forkhead)/Liver-Foxa2-ChIP-Seq/Homer	-6.621	738	0.0745	2616.2	0.0668
RUNX1(Runt)/Jurkat-RUNX1-ChIP-Seq/Homer	-6.29	1117	0.1127	4062.3	0.1037
FOXA1(Forkhead)/LNCAP-FOXA1-ChIP-Seq/Homer	-6.259	1193	0.1204	4353.3	0.1111
PRDM14(Zf)/H1-PRDM14-ChIP-Seq/Homer	-6.011	346	0.0349	1173.5	0.0299
E2F(E2F)/Cell-Cycle-Exp/Homer	-5.95	75	0.0076	210.1	0.0054
c-Myc(HLH)/LNCAP-cMyc-ChIP-Seq/Homer	-5.454	452	0.0456	1578.5	0.0403
Nr5a2(NR)/mES-Nr5a2-ChIP-Seq/Homer	-5.362	663	0.0669	2372.8	0.0606
Erra(NR)/HepG2-Erra-ChIP-Seq/Homer	-5.178	2519	0.2541	9527.1	0.2431
NRF1(NRF)/MCF7-NRF1-ChIP-Seq/Homer	-5.167	191	0.0193	625.7	0.016
AP-2alpha(AP2)/Hela-AP2alpha-ChIP-Seq/Homer	-5.056	893	0.0901	3255.4	0.0831
Stat3(Stat)/mES-Stat3-ChIP-Seq/Homer	-4.942	547	0.0552	1948.3	0.0497
ERG(ETS)/VCaP-ERG-ChIP-Seq/Homer	-4.81	1792	0.1808	6724.1	0.1716
GATA-IR4(Zf)/iTreg-Gata3-ChIP-Seq(GSE20898)/Homer	-4.797	65	0.0066	187.5	0.0048
Nanog(Homeobox)/mES-Nanog-ChIP-Seq/Homer	-4.544	3975	0.401	15270.3	0.3897
VDR(NR/DR3)/GM10855-VDR+vitD-ChIP-Seq/Homer	-4.501	204	0.0206	684.1	0.0175
RFX(HTH)/K562-RFX3-ChIP-Seq/Homer	-4.494	104	0.0105	325.1	0.0083
FOXA1(Forkhead)/MCF7-FOXA1-ChIP-Seq/Homer	-4.434	984	0.0993	3628.4	0.0926
Atoh1(bHLH)/Cerebellum-Atoh1-ChIP-Seq/Homer	-4.376	1162	0.1172	4314.1	0.1101
FOXP1(Forkhead)/H9-FOXP1-ChIP-Seq(GSE31006)/Homer	-4.322	389	0.0392	1373.8	0.0351
Hoxc9/Ainv15-Hoxc9-ChIP-Seq/Homer	-4.305	387	0.039	1366.1	0.0349
ETS:E-box/HPC7-Scl-ChIP-Seq/Homer	-3.965	100	0.0101	318.6	0.0081
X-box(HTH)/NPC-H3K4me1-ChIP-Seq/Homer	-3.918	113	0.0114	365.7	0.0093
EWS:FLI1-fusion(ETS)/SK N MC-EWS:FLI1-ChIP-Seq/Homer	-3.889	655	0.0661	2393.8	0.0611
Six1(Homeobox)/Myoblast-Six1-ChIP-Chip(GSE20150)/Homer	-3.876	228	0.023	785	0.02
AP2gamma(AP2)/MCF7-TFAP2c-ChIP-Seq/Homer	-3.427	891	0.0899	3317.5	0.0847
CHR/Cell-Cycle-Exp/Homer	-3.315	545	0.055	1996.4	0.0509
bHLHE40(HLH)/HepG2-BHLHE40-ChIP-Seq/Homer	-3.299	159	0.016	543.3	0.0139
CRX(Homeobox)/Retina-Crx-ChIP-Seq/Homer	-3.149	2376	0.2397	9106	0.2324
Tcfcp2l1(CP2)/mES-Tcfcp2l1-ChIP-Seq/Homer	-3.052	163	0.0164	563.1	0.0144
Motif Name	Log P-value	# of Target Sequences with Motif	% of Target Sequences with Motif	# of Background Sequences with Motif	% of Background Sequences with Motif
RARg(NR)/ES-RARg-ChIP-Seq(GSE30538)/Homer	-2.988	132	0.0133	450.1	0.0115
USF1(HLH)/GM12878-Usf1-ChIP-Seq/Homer	-2.959	391	0.0394	1423.1	0.0363
E2F4(E2F)/K562-E2F4-ChIP-Seq(GSE31477)/Homer	-2.956	486	0.049	1785.5	0.0456
Pdx1(Homeobox)/Islet-Pdx1-ChIP-Seq/Homer	-2.889	702	0.0708	2616.1	0.0668
IRF4(IRF)/GM12878-IRF4-ChIP-Seq/Homer	-2.858	374	0.0377	1362.6	0.0348
TR4(NR/DR1)/Hela-TR4-ChIP-Seq/Homer	-2.832	123	0.0124	420.7	0.0107
STAT4(Stat)/CD4-Stat4-ChIP-Seq/Homer	-2.805	914	0.0922	3438.4	0.0877
E2F7(E2F)/Hela-E2F7-ChIP-Seq(GSE32673)/Homer	-2.739	129	0.013	444.4	0.0113
PBX1(Homeobox)/MCF7-PBX1-ChIP-Seq(GSE28007)/Homer	-2.722	77	0.0078	254.7	0.0065
Ets1-distal(ETS)/CD4+-PolII-ChIP-Seq/Homer	-2.689	314	0.0317	1140.9	0.0291
Nur77(NR)/K562-NR4A1-ChIP-Seq(GSE31363)/Homer	-2.667	141	0.0142	490.1	0.0125
AARE(HLH)/mES-cMyc-ChIP-Seq/Homer	-2.502	60	0.0061	196.5	0.005
Reverb(NR/DR2)/BLRP(RAW)-Reverba-ChIP-Seq/Homer	-2.462	122	0.0123	424.5	0.0108
NFkB-p65-Rel(RHD)/LPS-exp/Homer	-2.378	57	0.0058	187.8	0.0048
CTCF-SatelliteElement/CD4+-CTCF-ChIP-Seq/Homer	-2.377	23	0.0023	67.2	0.0017
c-Myc/mES-cMyc-ChIP-Seq/Homer	-2.323	493	0.0497	1839.4	0.0469
MA0092.1_Hand1::Tcfe2a/Jaspar	-2.169	10048	1	4638.5	1
TATA-Box(TBP)/Promoter/Homer	-2.159	1222	0.1233	4676.8	0.1193
EGR(Zf)/K562-EGR1-ChIP-Seq/Homer	-2.135	233	0.0235	851.8	0.0217
Foxo1(Forkhead)/RAW-Foxo1-ChIP-Seq/Homer	-2.1	1874	0.1891	7229	0.1845
Stat3+il23(Stat)/CD4-Stat3-ChIP-Seq/Homer	-2.092	714	0.072	2705.1	0.069
ATF3(bZIP)/K562-ATF3-ChIP-Seq/Homer	-1.907	150	0.0151	543.2	0.0139
CEBP(bZIP)/CEBPb-ChIP-Seq/Homer	-1.907	476	0.048	1794.3	0.0458
GATA-DR8(Zf)/iTreg-Gata3-ChIP-Seq(GSE20898)/Homer	-1.898	69	0.007	239.5	0.0061
STAT6/Macrophage-Stat6-ChIP-Seq/Homer	-1.86	472	0.0476	1781.2	0.0455
CEBP:AP1/ThioMac-CEBPb-ChIP-Seq/Homer	-1.843	566	0.0571	2146.8	0.0548
GLI3(Zf)/GLI3-ChIP-Chip/Homer	-1.773	140	0.0141	509.9	0.013
NFkB-p65(RHD)/GM12787-p65-ChIP-Seq/Homer	-1.672	475	0.0479	1803.9	0.046
p63(p53)/Keratinocyte-p63-ChIP-Seq/Homer	-1.671	321	0.0324	1207.5	0.0308
HNF4a(NR/DR1)/HepG2-HNF4a-ChIP-Seq/Homer	-1.67	435	0.0439	1648.2	0.0421
Rfx1(HTH)/NPC-Rfx1-ChIP-Seq/Homer	-1.637	198	0.02	735.7	0.0188
Cdx2(Homeobox)/mES-Cdx2-ChIP-Seq/Homer	-1.609	577	0.0582	2203.8	0.0562
HIF2a(HLH)/O785-HIF2a-ChIP-Seq(GSE34871)/Homer	-1.537	302	0.0305	1140.7	0.0291
STAT6(Stat)/CD4-Stat6-ChIP-Seq/Homer	-1.527	462	0.0466	1761.4	0.0449
Pax7-longest(Paired/Homeobox)/Myoblast-Pax7-ChIP-Seq(GSE25064)/Homer	-1.302	22	0.0022	76	0.0019
Tcf12(HLH)/GM12878-Tcf12-ChIP-Seq/Homer	-1.293	1016	0.1025	3944.4	0.1007
Hoxb4/ES-Hoxb4-ChIP-Seq(GSE34014)/Homer	-1.148	135	0.0136	511.2	0.013
Pax7-long(Paired/Homeobox)/Myoblast-Pax7-ChIP-Seq(GSE25064)/Homer	-1.134	16	0.0016	55.4	0.0014
p53(p53)/p53-ChIP-Chip/Homer	-1.127	7	0.0007	22.8	0.0006
EBF1(EBF)/Near-E2A-ChIP-Seq/Homer	-1.069	1094	0.1104	4274.6	0.1091
MYB(HTH)/ERMYB-Myb-ChIPSeq(GSE22095)/Homer	-1.059	1682	0.1697	6590.4	0.1682
NF1:FOXA1/LNCAP-FOXA1-ChIP-Seq/Homer	-1.025	40	0.004	148.5	0.0038
Foxh1(Forkhead)/hESC-FOXH1-ChIP-Seq(GSE29422)/Homer	-0.9841	469	0.0473	1826.1	0.0466
HIF-1a(HLH)/MCF7-HIF1a-ChIP-Seq/Homer	-0.9206	202	0.0204	783.9	0.02
ETS:RUNX/Jurkat-RUNX1-ChIP-Seq/Homer	-0.9093	94	0.0095	361.5	0.0092
Hnf1(Homeobox)/Liver-Foxa2-Chip-Seq/Homer	-0.9068	95	0.0096	365.7	0.0093
Pax7(Paired/Homeobox)/Myoblast-Pax7-ChIP-Seq(GSE25064)/Homer	-0.8766	65	0.0066	249.9	0.0064
n-Myc(HLH)/mES-nMyc-ChIP-Seq/Homer	-0.8382	646	0.0652	2536.2	0.0647
NFkB-p50,p52(RHD)/p50-ChIP-Chip/Homer	-0.8085	109	0.011	424.4	0.0108
EBNA1(EBV virus)/Raji-EBNA1-ChIP-Seq(GSE30709)/Homer	-0.8051	15	0.0015	56.8	0.0015
PAX3:FKHR-fusion(Paired/Homeobox)/Rh4-PAX3:FKHR-ChIP-Seq/Homer	-0.7686	155	0.0156	607.2	0.0155
E2F1(E2F)/Hela-E2F1-ChIP-Seq/Hoemr	-0.7587	234	0.0236	919.4	0.0235
MyoD(HLH)/Myotube-MyoD-ChIP-Seq/Homer	-0.7552	804	0.0811	3169.7	0.0809
Olig2(bHLH)/Neuron-Olig2-ChIP-Seq(GSE30882)/Homer	-0.7208	1933	0.195	7635.3	0.1948
CArG(MADS)/PUER-Srf-ChIP-Seq/Homer	-0.7181	232	0.0234	914.2	0.0233
Mouse Recombination Hotspot/Testis-DMC1-ChIP-Seq/Homer	-0.6735	51	0.0051	201.9	0.0052
LXRE(NR/DR4)/BLRP(RAW)-LXRb-ChIP-Seq/Homer	-0.5966	40	0.004	160.3	0.0041
MafF(bZIP)/HepG2-MafF-ChIP-Seq(GSE31477)/Homer	-0.5729	169	0.0171	675.1	0.0172
PPARE(NR/DR1)/3T3L1-Pparg-ChIP-Seq/Homer	-0.5468	904	0.0912	3595.7	0.0918
Rfx5(HTH)/GM12878-Rfx5-ChIP-Seq(GSE31477)/Homer	-0.5264	352	0.0355	1407.6	0.0359
E2F6(E2F)/Hela-E2F6-ChIP-Seq(GSE31477)/Homer	-0.5234	519	0.0524	2071	0.0528
E-box(HLH)/Promoter/Homer	-0.5041	60	0.0061	244.8	0.0062
HRE(HSF)/HepG2-HSF1-ChIP-Seq/Homer	-0.497	130	0.0131	525.1	0.0134
AR-halfsite(NR)/LNCaP-AR-ChIP-Seq/Homer	-0.4837	4178	0.4215	16573.9	0.4229
Atf1(bZIP)/K562-ATF1-ChIP-Seq(GSE31477)/Homer	-0.4188	462	0.0466	1859.3	0.0474
PAX5-shortForm(Paired/Homeobox)/GM12878-PAX5-ChIP-Seq/Homer	-0.4147	87	0.0088	358.3	0.0091
FOXA1:AR/LNCAP-AR-ChIP-Seq/Homer	-0.3739	89	0.009	369	0.0094
GATA:SCL/Ter119-SCL-ChIP-Seq/Homer	-0.3716	86	0.0087	357.8	0.0091
Unknown/Homeobox/Limb-p300-ChIP-Seq/Homer	-0.3493	530	0.0535	2142.3	0.0547
p53(p53)/mES-cMyc-ChIP-Seq/Homer	-0.342	16	0.0016	71.2	0.0018
NFAT:AP1/Jurkat-NFATC1-ChIP-Seq/Homer	-0.3372	125	0.0126	519	0.0132
Max(HLH)/K562-Max-ChIP-Seq/Homer	-0.2942	601	0.0606	2437.7	0.0622
Gfi1b(Zf)/HPC7-Gfi1b-ChIP-Seq/Homer	-0.2747	536	0.0541	2181	0.0557
c-Jun-CRE(bZIP)/K562-cJun-ChIP-Seq/Homer	-0.2697	187	0.0189	777.3	0.0198
Bcl6(Zf)/Liver-Bcl6-ChIP-Seq(GSE31578)/Homer	-0.2644	1455	0.1468	5853.7	0.1494
PR(NR)/T47D-PR-ChIP-Seq(GSE31130)/Homer	-0.2638	2238	0.2258	8967.8	0.2288
T1ISRE(IRF)/Ifnb-Exp/Homer	-0.2615	10	0.001	48.6	0.0012
Tbox:Smad/ESCd5-Smad2 3-ChIP-Seq(GSE29422)/Homer	-0.2577	146	0.0147	612.8	0.0156
p53(p53)/Saos-p53-ChIP-Seq/Homer	-0.2487	66	0.0067	285.6	0.0073
Usf2(HLH)/C2C12-Usf2-ChIP-Seq(GSE36030)/Homer	-0.2387	230	0.0232	956	0.0244
Pax8(Paired/Homeobox)/Rat-Pax8-ChIP-Seq/Homer	-0.2106	304	0.0307	1261.2	0.0322
GATA-IR3(Zf)/iTreg-Gata3-ChIP-Seq(GSE20898)/Homer	-0.2102	81	0.0082	351.9	0.009
CTCF(Zf)/CD4+-CTCF-ChIP-Seq/Homer	-0.1719	132	0.0133	567.3	0.0145
Motif Name	Log P-value	# of Target Sequences with Motif	% of Target Sequences with Motif	# of Background Sequences with Motif	% of Background Sequences with Motif
HOXA2(Homeobox)/mES-Hoxa2-ChIP-Seq/Homer	-0.1611	60	0.0061	269.9	0.0069
HOXA9/HSC-Hoxa9-ChIP-Seq(GSE33509)/Homer	-0.1213	467	0.0471	1947.8	0.0497
GRE/RAW264.7-GRE-ChIP-Seq/Homer	-0.1191	173	0.0175	747.8	0.0191
JunD(bZIP)/K562-JunD-ChIP-Seq/Homer	-0.1131	47	0.0047	220.1	0.0056
GRE(NR/IR3)/A549-GR-ChIP-Seq/Homer	-0.0953	92	0.0093	415.6	0.0106
HNF6(Homeobox)/Liver-Hnf6-ChIP-Seq(ERP000394)	-0.0934	347	0.035	1470.9	0.0375
PU.1-IRF/Bcell-PU.1-ChIP-Seq/Homer	-0.08815	1336	0.1348	5468	0.1395
Egr2/Thymocytes-Egr2-ChIP-Seq(GSE34254)/Homer	-0.07394	180	0.0182	790.9	0.0202
Srebp1a(HLH)/HepG2-Srebp1a-ChIP-Seq/Homer	-0.07196	142	0.0143	632.3	0.0161
GATA-DR4(Zf)/iTreg-Gata3-ChIP-Seq(GSE20898)/Homer	-0.06852	47	0.0047	228.1	0.0058
Pbx3(Homeobox)/GM12878-PBX3-ChIP-Seq/Homer	-0.06343	196	0.0198	861.9	0.022
Srebp2(HLH)/HepG2-Srebp2-ChIP-Seq/Homer	-0.06158	95	0.0096	437.8	0.0112
ZNF143|STAF(Zf)/CUTLL-ZNF143-ChIP-Seq(GSE29600)/Homer	-0.06048	359	0.0362	1536.3	0.0392
Znf263(Zf)/K562-Znf263-ChIP-Seq/Homer	-0.0431	1972	0.199	8068.9	0.2059
PRDM1/BMI1(Zf)/Hela-PRDM1-ChIP-Seq(GSE31477)/Homer	-0.03009	482	0.0486	2068.3	0.0528
Nkx3.1(Homeobox)/LNCaP-Nkx3.1-ChIP-Seq(GSE28264)/Homer	-0.03006	2214	0.2234	9063.5	0.2313
ARE(NR)/LNCAP-AR-ChIP-Seq/Homer	-0.02535	231	0.0233	1033.8	0.0264
NFY(CCAAT)/Promoter/Homer	-0.02457	734	0.0741	3108.2	0.0793
EBF(EBF)/proBcell-EBF-ChIP-Seq/Homer	-0.02201	174	0.0176	796.3	0.0203
REST-NRSF(Zf)/Jurkat-NRSF-ChIP-Seq/Homer	-0.01283	3	0.0003	32.7	0.0008
RUNX2(Runt)/PCa-RUNX2-ChIP-Seq(GSE33889)/Homer	-0.01197	744	0.0751	3180.7	0.0812
CRE(bZIP)/Promoter/Homer	-0.007269	142	0.0143	682.9	0.0174
Eomes(T-box)/H9-Eomes-ChIP-Seq/Homer	-0.006422	2938	0.2964	12064.2	0.3079
FXR(NR/IR1)/Liver-FXR-ChIP-Seq/Homer	-0.006391	290	0.0293	1318.5	0.0336
Tbx5(T-box)/HL1-Tbx5.biotin-ChIP-Seq/Homer	-0.004207	3107	0.3135	12766.9	0.3258
Nkx2.5(Homeobox)/HL1-Nkx2.5.biotin-ChIP-Seq/Homer	-0.003766	2072	0.209	8623.6	0.2201
Gata1(Zf)/K562-GATA1-ChIP-Seq/Homer	-0.003083	366	0.0369	1658.3	0.0423
Gata2(Zf)/K562-GATA2-ChIP-Seq/Homer	-0.002754	418	0.0422	1880	0.048
ISRE(IRF)/ThioMac-LPS-exp/HOMER	-0.002527	33	0.0033	203.6	0.0052
Sp1(Zf)/Promoter/Homer	-0.002076	323	0.0326	1486.6	0.0379
BMYB(HTH)/Hela-BMYB-ChIPSeq(GSE27030)/Homer	-0.001983	1291	0.1302	5492.8	0.1402
GFX(?)/Promoter/Homer	-0.001682	4	0.0004	49.9	0.0013
Gata4(Zf)/Heart-Gata4-ChIP-Seq(GSE35151)/Homer	-0.001577	690	0.0696	3032.7	0.0774
ERE(NR/IR3)/MCF7-ERa-ChIP-Seq/Homer	-0.001433	204	0.0206	983	0.0251
RUNX(Runt)/HPC7-Runx1-ChIP-Seq/Homer	-0.000979	621	0.0627	2760.8	0.0705
GATA3(Zf)/iTreg-Gata3-ChIP-Seq(GSE20898)/Homer	-0.000741	1096	0.1106	4734.3	0.1208
GFY(?)/Promoter/Homer	-0.000702	39	0.0039	245.8	0.0063
NFAT(RHD)/Jurkat-NFATC1-ChIP-Seq/Homer	-0.000468	677	0.0683	3016.7	0.077
BORIS(Zf)/K562-CTCFL-ChIP-Seq/Homer	-0.000445	192	0.0194	952.7	0.0243
Tlx?/NPC-H3K4me1-ChIP-Seq/Homer	-0.000327	360	0.0363	1687.2	0.0431
Tbet(T-box)/CD8-Tbet-ChIP-Seq(GSE33802)/Homer	-0.000271	744	0.0751	3312.8	0.0845
RUNX-AML(Runt)/CD4+-PolII-ChIP-Seq/Homer	-0.000251	594	0.0599	2686	0.0685
GFY-Staf/Promoters/Homer	-9.2e-05	35	0.0035	243.9	0.0062
Mef2a(MADS)/HL1-Mef2a.biotin-ChIP-Seq/Homer/	-7.7e-05	227	0.0229	1137.9	0.029
Tbx20(T-box)/Heart-Tbx20-ChIP-Seq(GSE29636)/Homer	-4.8e-05	135	0.0136	730.6	0.0186
Mef2c(MADS)/GM12878-Mef2c-ChIP-Seq(GSE32465)/Homer	-1.3e-05	250	0.0252	1270	0.0324
ZBTB33/GM12878-ZBTB33-ChIP-Seq/Homer	-8e-06	12	0.0012	131.2	0.0033
PRDM9(Zf)/Testis-DMC1-ChIP-Seq(GSE35498)/Homer	-5e-06	312	0.0315	1560.2	0.0398
NF1-halfsite(CTF)/LNCaP-NF1-ChIP-Seq/Homer	0	1613	0.1627	7117.3	0.1816
NF1(CTF)/LNCAP-NF1-ChIP-Seq/Homer	0	269	0.0271	1439.4	0.0367
Analysis of transcription factor (TF) enrichment of hypomethylated DMRs in adult cardiomyocytes as compared with ES-cells.
Motif Name	Log P-value	# of Target Sequences with Motif	% of Target Sequences with Motif	# of Background Sequences with Motif	% of Background Sequences with Motif
NF1(CTF)/LNCAP-NF1-ChIP-Seq/Homer	-1551	4978	0.0749	2045.7	0.0309
Mef2c(MADS)/GM12878-Mef2c-ChIP-Seq(GSE32465)/Homer	-1543	5808	0.0874	2588.3	0.0392
Mef2a(MADS)/HL1-Mef2a.biotin-ChIP-Seq/Homer/	-1292	5129	0.0771	2335.5	0.0353
Gata4(Zf)/Heart-Gata4-ChIP-Seq(GSE35151)/Homer	-1256	10820	0.1627	6605.3	0.0999
NF1-halfsite(CTF)/LNCaP-NF1-ChIP-Seq/Homer	-1247	16529	0.2486	11364.4	0.1719
GATA3(Zf)/iTreg-Gata3-ChIP-Seq(GSE20898)/Homer	-1223	15343	0.2308	10394.4	0.1572
Gata2(Zf)/K562-GATA2-ChIP-Seq/Homer	-1206	7573	0.1139	4156.1	0.0629
Gata1(Zf)/K562-GATA1-ChIP-Seq/Homer	-1205	6869	0.1033	3637.4	0.055
Tlx?/NPC-H3K4me1-ChIP-Seq/Homer	-721.6	4846	0.0729	2694.8	0.0408
Tbx20(T-box)/Heart-Tbx20-ChIP-Seq(GSE29636)/Homer	-292.6	2299	0.0346	1333.8	0.0202
Eomes(T-box)/H9-Eomes-ChIP-Seq/Homer	-261.9	25753	0.3874	22814.3	0.3451
TEAD4(TEA)/Tropoblast-Tead4-ChIP-Seq(GSE37350)/Homer	-210.2	6857	0.1031	5343.1	0.0808
Atoh1(bHLH)/Cerebellum-Atoh1-ChIP-Seq/Homer	-164.8	8845	0.133	7311.6	0.1106
Tbx5(T-box)/HL1-Tbx5.biotin-ChIP-Seq/Homer	-163.9	24221	0.3643	21907.1	0.3314
TEAD(TEA)/Fibroblast-PU.1-ChIP-Seq/Homer	-149.9	5279	0.0794	4145.1	0.0627
MyoG(HLH)/C2C12-MyoG-ChIP-Seq(GSE36024)/Homer	-131	8327	0.1252	6989.4	0.1057
SCL/HPC7-Scl-ChIP-Seq/Homer	-124.5	33822	0.5087	31638.4	0.4786
Foxo1(Forkhead)/RAW-Foxo1-ChIP-Seq/Homer	-114.2	14632	0.2201	13011.6	0.1968
Esrrb(NR)/mES-Esrrb-ChIP-Seq/Homer	-104.4	5165	0.0777	4217.8	0.0638
Tbet(T-box)/CD8-Tbet-ChIP-Seq(GSE33802)/Homer	-102.4	7731	0.1163	6582.7	0.0996
Tcf12(HLH)/GM12878-Tcf12-ChIP-Seq/Homer	-94.02	7271	0.1094	6200.6	0.0938
Usf2(HLH)/C2C12-Usf2-ChIP-Seq(GSE36030)/Homer	-91.59	2302	0.0346	1720.6	0.026
Myf5(bHLH)/GM-Myf5-ChIP-Seq(GSE24852)/Homer	-85.37	5535	0.0833	4642	0.0702
USF1(HLH)/GM12878-Usf1-ChIP-Seq/Homer	-83.85	3231	0.0486	2561.1	0.0387
MyoD(HLH)/Myotube-MyoD-ChIP-Seq/Homer	-79.23	5833	0.0877	4949	0.0749
Smad4(MAD)/ESC-SMAD4-ChIP-Seq(GSE29422)/Homer	-69.7	12495	0.1879	11298.6	0.1709
Smad3(MAD)/NPC-Smad3-ChIP-Seq(GSE36673)/Homer	-69.07	22729	0.3419	21220.6	0.321
GATA:SCL/Ter119-SCL-ChIP-Seq/Homer	-67.26	1035	0.0156	710.1	0.0107
ATF3(bZIP)/K562-ATF3-ChIP-Seq/Homer	-65	1196	0.018	849.4	0.0128
NeuroD1(bHLH)/Islet-NeuroD1-ChIP-Seq(GSE30298)/Homer	-63.05	6398	0.0962	5567.4	0.0842
STAT4(Stat)/CD4-Stat4-ChIP-Seq/Homer	-61.66	6926	0.1042	6071.6	0.0918
Lhx3(Homeobox)/Forebrain-p300-ChIP-Seq/Homer	-59.89	7366	0.1108	6497.8	0.0983
c-Jun-CRE(bZIP)/K562-cJun-ChIP-Seq/Homer	-57.62	1959	0.0295	1529.2	0.0231
Smad2(MAD)/ES-SMAD2-ChIP-Seq(GSE29422)/Homer	-57.13	12132	0.1825	11058.1	0.1673
Nkx2.5(Homeobox)/HL1-Nkx2.5.biotin-ChIP-Seq/Homer	-56.95	17350	0.261	16102.7	0.2436
Foxa2(Forkhead)/Liver-Foxa2-ChIP-Seq/Homer	-54.56	5830	0.0877	5090.9	0.077
Tbox:Smad/ESCd5-Smad2 3-ChIP-Seq(GSE29422)/Homer	-53.61	1557	0.0234	1190.7	0.018
Maz(Zf)/HepG2-Maz-ChIP-Seq(GSE31477)/Homer	-51.35	7885	0.1186	7051.7	0.1067
Pbx3(Homeobox)/GM12878-PBX3-ChIP-Seq/Homer	-49.51	1939	0.0292	1541.8	0.0233
c-Myc(HLH)/LNCAP-cMyc-ChIP-Seq/Homer	-49.28	2758	0.0415	2279.1	0.0345
FOXP1(Forkhead)/H9-FOXP1-ChIP-Seq(GSE31006)/Homer	-46.91	3252	0.0489	2742.9	0.0415
Stat3+il23(Stat)/CD4-Stat3-ChIP-Seq/Homer	-46.24	5093	0.0766	4455.1	0.0674
Atf1(bZIP)/K562-ATF1-ChIP-Seq(GSE31477)/Homer	-45.69	4216	0.0634	3640	0.0551
AR-halfsite(NR)/LNCaP-AR-ChIP-Seq/Homer	-45.41	29757	0.4476	28419.5	0.4299
Jun-AP1(bZIP)/K562-cJun-ChIP-Seq/Homer	-40.97	1557	0.0234	1234.6	0.0187
PBX1(Homeobox)/MCF7-PBX1-ChIP-Seq(GSE28007)/Homer	-38.76	671	0.0101	473.5	0.0072
Six1(Homeobox)/Myoblast-Six1-ChIP-Chip(GSE20150)/Homer	-36.77	1776	0.0267	1447.6	0.0219
RXR(NR/DR1)/3T3L1-RXR-ChIP-Seq/Homer	-33.72	7689	0.1157	7018.8	0.1062
Olig2(bHLH)/Neuron-Olig2-ChIP-Seq(GSE30882)/Homer	-32.6	15025	0.226	14125.2	0.2137
AP-1(bZIP)/ThioMac-PU.1-ChIP-Seq/Homer	-32.52	4820	0.0725	4298.8	0.065
Stat3(Stat)/mES-Stat3-ChIP-Seq/Homer	-31.78	3395	0.0511	2964.4	0.0448
Foxh1(Forkhead)/hESC-FOXH1-ChIP-Seq(GSE29422)/Homer	-29.27	4134	0.0622	3676.8	0.0556
Pax8(Paired/Homeobox)/Rat-Pax8-ChIP-Seq/Homer	-29.19	2288	0.0344	1952.2	0.0295
JunD(bZIP)/K562-JunD-ChIP-Seq/Homer	-28.41	589	0.0089	430.9	0.0065
HIF1b(HLH)/O785-HIF1b-ChIP-Seq(GSE34871)/Homer	-27.55	3775	0.0568	3351.9	0.0507
NFAT(RHD)/Jurkat-NFATC1-ChIP-Seq/Homer	-26.81	6259	0.0941	5718.1	0.0865
Nur77(NR)/K562-NR4A1-ChIP-Seq(GSE31363)/Homer	-26.16	1276	0.0192	1043.1	0.0158
GRE/RAW264.7-GRE-ChIP-Seq/Homer	-25.22	1691	0.0254	1425	0.0216
STAT5(Stat)/mCD4+-Stat5a|b-ChIP-Seq/Homer	-23.52	2398	0.0361	2089.2	0.0316
CArG(MADS)/PUER-Srf-ChIP-Seq/Homer	-23.08	2054	0.0309	1772.6	0.0268
PPARE(NR/DR1)/3T3L1-Pparg-ChIP-Seq/Homer	-22.5	6452	0.097	5949.4	0.09
Nanog(Homeobox)/mES-Nanog-ChIP-Seq/Homer	-22.47	30146	0.4534	29175.7	0.4413
PAX5(Paired/Homeobox)/GM12878-PAX5-ChIP-Seq/Homer	-20.73	2217	0.0333	1939.5	0.0293
bHLHE40(HLH)/HepG2-BHLHE40-ChIP-Seq/Homer	-20	1112	0.0167	923.1	0.014
NF1:FOXA1/LNCAP-FOXA1-ChIP-Seq/Homer	-19.94	368	0.0055	265.4	0.004
BMYB(HTH)/Hela-BMYB-ChIPSeq(GSE27030)/Homer	-19.53	10549	0.1587	9953.2	0.1506
E-box(HLH)/Promoter/Homer	-19.18	472	0.0071	356.5	0.0054
HIF2a(HLH)/O785-HIF2a-ChIP-Seq(GSE34871)/Homer	-19.07	1968	0.0296	1718.9	0.026
STAT1(Stat)/HelaS3-STAT1-ChIP-Seq/Homer	-18.1	1993	0.03	1748.6	0.0265
CRE(bZIP)/Promoter/Homer	-17.08	1232	0.0185	1048.1	0.0159
ERE(NR/IR3)/MCF7-ERa-ChIP-Seq/Homer	-16.67	1871	0.0281	1644.1	0.0249
MafA(bZIP)/Islet-MafA-ChIP-Seq(GSE30298)/Homer	-16.04	6235	0.0938	5819.6	0.088
HIF-1a(HLH)/MCF7-HIF1a-ChIP-Seq/Homer	-14.98	1373	0.0207	1191.7	0.018
Reverb(NR/DR2)/BLRP(RAW)-Reverba-ChIP-Seq/Homer	-14.57	888	0.0134	746.7	0.0113
HEB?/mES-Nanog-ChIP-Seq/Homer	-14.35	3940	0.0593	3630.9	0.0549
Srebp1a(HLH)/HepG2-Srebp1a-ChIP-Seq/Homer	-14.04	1205	0.0181	1041.3	0.0158
FOXA1(Forkhead)/LNCAP-FOXA1-ChIP-Seq/Homer	-13.72	9231	0.1388	8765	0.1326
Pdx1(Homeobox)/Islet-Pdx1-ChIP-Seq/Homer	-13.7	6488	0.0976	6097.1	0.0922
EWS:ERG-fusion(ETS)/CADO ES1-EWS:ERG-ChIP-Seq/Homer	-13.59	5034	0.0757	4692.7	0.071
Unknown/Homeobox/Limb-p300-ChIP-Seq/Homer	-13.01	4547	0.0684	4230.4	0.064
ERG(ETS)/VCaP-ERG-ChIP-Seq/Homer	-12.77	11120	0.1673	10627.1	0.1608
EBF(EBF)/proBcell-EBF-ChIP-Seq/Homer	-11.99	1288	0.0194	1132.9	0.0171
Hoxb4/ES-Hoxb4-ChIP-Seq(GSE34014)/Homer	-11.72	1318	0.0198	1162.7	0.0176
Motif Name	Log P-value	# of Target Sequences with Motif	% of Target Sequences with Motif	# of Background Sequences with Motif	% of Background Sequences with Motif
PRDM9(Zf)/Testis-DMC1-ChIP-Seq(GSE35498)/Homer	-11.17	2718	0.0409	2496	0.0378
CEBP:AP1/ThioMac-CEBPb-ChIP-Seq/Homer	-10.86	4618	0.0695	4328.9	0.0655
Sox6(HMG)/Myotubes-Sox6-ChIP-Seq(GSE32627)/Homer	-10.79	11212	0.1686	10758.7	0.1627
NFkB-p65(RHD)/GM12787-p65-ChIP-Seq/Homer	-10.33	2974	0.0447	2750.4	0.0416
EBF1(EBF)/Near-E2A-ChIP-Seq/Homer	-10.3	6442	0.0969	6107.7	0.0924
Nkx3.1(Homeobox)/LNCaP-Nkx3.1-ChIP-Seq(GSE28264)/Homer	-9.675	17551	0.264	17020.1	0.2575
PAX3:FKHR-fusion(Paired/Homeobox)/Rh4-PAX3:FKHR-ChIP-Seq/Homer	-9.503	1376	0.0207	1234.7	0.0187
MA0092.1_Hand1::Tcfe2a/Jaspar	-9.373	70584	1	7531.1	1
STAT6/Macrophage-Stat6-ChIP-Seq/Homer	-9.327	3568	0.0537	3335.8	0.0505
Srebp2(HLH)/HepG2-Srebp2-ChIP-Seq/Homer	-9.068	737	0.0111	638.5	0.0097
LXRE(NR/DR4)/BLRP(RAW)-LXRb-ChIP-Seq/Homer	-8.938	353	0.0053	287.1	0.0043
ETS:E-box/HPC7-Scl-ChIP-Seq/Homer	-8.935	627	0.0094	537.3	0.0081
GRE(NR/IR3)/A549-GR-ChIP-Seq/Homer	-8.562	906	0.0136	799	0.0121
MYB(HTH)/ERMYB-Myb-ChIPSeq(GSE22095)/Homer	-8.512	12017	0.1808	11602.7	0.1755
Rfx1(HTH)/NPC-Rfx1-ChIP-Seq/Homer	-8.394	1183	0.0178	1061.3	0.0161
Hoxc9/Ainv15-Hoxc9-ChIP-Seq/Homer	-8.312	3255	0.049	3048	0.0461
Nr5a2(NR)/Pancreas-LRH1-ChIP-Seq(GSE34295)/Homer	-8.125	5427	0.0816	5158.2	0.078
FXR(NR/IR1)/Liver-FXR-ChIP-Seq/Homer	-7.992	2222	0.0334	2056.8	0.0311
TATA-Box(TBP)/Promoter/Homer	-6.93	9233	0.1389	8908.7	0.1348
RFX(HTH)/K562-RFX3-ChIP-Seq/Homer	-6.563	440	0.0066	378.6	0.0057
HRE(HSF)/HepG2-HSF1-ChIP-Seq/Homer	-6.486	1007	0.0151	911.9	0.0138
NFAT:AP1/Jurkat-NFATC1-ChIP-Seq/Homer	-6.354	1031	0.0155	935.3	0.0141
FOXA1(Forkhead)/MCF7-FOXA1-ChIP-Seq/Homer	-6.198	7511	0.113	7237.4	0.1095
X-box(HTH)/NPC-H3K4me1-ChIP-Seq/Homer	-6.137	644	0.0097	571.9	0.0087
GATA-DR4(Zf)/iTreg-Gata3-ChIP-Seq(GSE20898)/Homer	-6.126	629	0.0095	557.1	0.0084
HOXA9/HSC-Hoxa9-ChIP-Seq(GSE33509)/Homer	-6.105	4312	0.0649	4110.6	0.0622
Sox3(HMG)/NPC-Sox3-ChIP-Seq(GSE33059)/Homer	-5.591	12231	0.184	11897.4	0.18
Tcf4(HMG)/Hct116-Tcf4-ChIP-Seq/Homer	-5.517	3354	0.0504	3188.6	0.0482
Ets1-distal(ETS)/CD4+-PolII-ChIP-Seq/Homer	-5.346	2088	0.0314	1962.5	0.0297
REST-NRSF(Zf)/Jurkat-NRSF-ChIP-Seq/Homer	-4.846	52	0.0008	36.7	0.0006
GATA-IR3(Zf)/iTreg-Gata3-ChIP-Seq(GSE20898)/Homer	-4.809	906	0.0136	831.6	0.0126
STAT6(Stat)/CD4-Stat6-ChIP-Seq/Homer	-4.805	3421	0.0515	3267.7	0.0494
RUNX-AML(Runt)/CD4+-PolII-ChIP-Seq/Homer	-4.675	4747	0.0714	4566.1	0.0691
Sox2(HMG)/mES-Sox2-ChIP-Seq/Homer	-4.666	5922	0.0891	5718	0.0865
Erra(NR)/HepG2-Erra-ChIP-Seq/Homer	-4.587	15873	0.2387	15530.9	0.2349
IRF4(IRF)/GM12878-IRF4-ChIP-Seq/Homer	-4.137	2748	0.0413	2624.4	0.0397
SPDEF(ETS)/VCaP-SPDEF-ChIP-Seq/Homer	-3.996	6985	0.1051	6782.7	0.1026
EBNA1(EBV virus)/Raji-EBNA1-ChIP-Seq(GSE30709)/Homer	-3.796	105	0.0016	85.7	0.0013
Nr5a2(NR)/mES-Nr5a2-ChIP-Seq/Homer	-3.682	4040	0.0608	3898.1	0.059
Znf263(Zf)/K562-Znf263-ChIP-Seq/Homer	-3.332	12046	0.1812	11800.1	0.1785
PU.1-IRF/Bcell-PU.1-ChIP-Seq/Homer	-3.108	9423	0.1417	9218.2	0.1394
VDR(NR/DR3)/GM10855-VDR+vitD-ChIP-Seq/Homer	-3.079	1209	0.0182	1145.7	0.0173
ISRE(IRF)/ThioMac-LPS-exp/HOMER	-2.917	387	0.0058	354.8	0.0054
Fli1(ETS)/CD8-FLI-ChIP-Seq(GSE20898)/Homer	-2.76	6950	0.1045	6791.3	0.1027
CHR/Cell-Cycle-Exp/Homer	-2.711	3940	0.0593	3827.6	0.0579
PAX5-shortForm(Paired/Homeobox)/GM12878-PAX5-ChIP-Seq/Homer	-2.676	600	0.009	561.6	0.0085
TCFL2(HMG)/K562-TCF7L2-ChIP-Seq(GSE29196)/Homer	-2.432	601	0.009	565.6	0.0086
HOXA2(Homeobox)/mES-Hoxa2-ChIP-Seq/Homer	-2.34	672	0.0101	635.4	0.0096
Tcfcp2l1(CP2)/mES-Tcfcp2l1-ChIP-Seq/Homer	-2.116	952	0.0143	911.1	0.0138
NFkB-p65-Rel(RHD)/LPS-exp/Homer	-2.051	325	0.0049	303.3	0.0046
CEBP(bZIP)/CEBPb-ChIP-Seq/Homer	-2.043	3753	0.0564	3665.7	0.0555
Bcl6(Zf)/Liver-Bcl6-ChIP-Seq(GSE31578)/Homer	-1.834	9887	0.1487	9740.9	0.1473
AP2gamma(AP2)/MCF7-TFAP2c-ChIP-Seq/Homer	-1.819	4413	0.0664	4325.4	0.0654
E2A(HLH)/proBcell-E2A-ChIP-Seq/Homer	-1.808	9945	0.1496	9799.8	0.1482
p63(p53)/Keratinocyte-p63-ChIP-Seq/Homer	-1.741	2243	0.0337	2187.8	0.0331
PRDM14(Zf)/H1-PRDM14-ChIP-Seq/Homer	-1.524	1955	0.0294	1910.8	0.0289
n-Myc(HLH)/mES-nMyc-ChIP-Seq/Homer	-1.3	4526	0.0681	4461.7	0.0675
Pax7-long(Paired/Homeobox)/Myoblast-Pax7-ChIP-Seq(GSE25064)/Homer	-1.246	154	0.0023	146.5	0.0022
MafF(bZIP)/HepG2-MafF-ChIP-Seq(GSE31477)/Homer	-1.222	1721	0.0259	1689.5	0.0256
NF-E2(bZIP)/K562-NFE2-ChIP-Seq/Homer	-1.174	378	0.0057	366.5	0.0055
NFkB-p50,p52(RHD)/p50-ChIP-Chip/Homer	-1.169	498	0.0075	484.2	0.0073
p53(p53)/Saos-p53-ChIP-Seq/Homer	-1.095	597	0.009	583.8	0.0088
EWS:FLI1-fusion(ETS)/SK N MC-EWS:FLI1-ChIP-Seq/Homer	-1.065	3724	0.056	3679.5	0.0557
Tcf3(HMG)/mES-Tcf3-ChIP-Seq/Homer	-1.063	1896	0.0285	1868.6	0.0283
E2F6(E2F)/Hela-E2F6-ChIP-Seq(GSE31477)/Homer	-0.8983	1765	0.0265	1745.2	0.0264
Bach1(bZIP)/K562-Bach1-ChIP-Seq(GSE31477)/Homer	-0.8748	333	0.005	327.1	0.0049
Max(HLH)/K562-Max-ChIP-Seq/Homer	-0.8182	4743	0.0713	4706.6	0.0712
CRX(Homeobox)/Retina-Crx-ChIP-Seq/Homer	-0.7154	17365	0.2612	17263.7	0.2611
GABPA(ETS)/Jurkat-GABPa-ChIP-Seq/Homer	-0.5757	5612	0.0844	5591.9	0.0846
T1ISRE(IRF)/Ifnb-Exp/Homer	-0.5521	98	0.0015	99.4	0.0015
Nrf2(bZIP)/Lymphoblast-Nrf2-ChIP-Seq(GSE37589)/Homer	-0.524	316	0.0048	318.7	0.0048
p53(p53)/p53-ChIP-Chip/Homer	-0.4286	43	0.0006	45.4	0.0007
Hnf1(Homeobox)/Liver-Foxa2-Chip-Seq/Homer	-0.4098	798	0.012	805.8	0.0122
p53(p53)/mES-cMyc-ChIP-Seq/Homer	-0.3722	96	0.0014	100.4	0.0015
PRDM1/BMI1(Zf)/Hela-PRDM1-ChIP-Seq(GSE31477)/Homer	-0.3674	3859	0.058	3867.4	0.0585
GATA-IR4(Zf)/iTreg-Gata3-ChIP-Seq(GSE20898)/Homer	-0.2944	440	0.0066	451.8	0.0068
ETS1(ETS)/Jurkat-ETS1-ChIP-Seq/Homer	-0.281	6728	0.1012	6743.9	0.102
HNF4a(NR/DR1)/HepG2-HNF4a-ChIP-Seq/Homer	-0.2623	2997	0.0451	3019	0.0457
ETV1(ETS)/GIST48-ETV1-ChIP-Seq/Homer	-0.2496	9080	0.1366	9096	0.1376
AARE(HLH)/mES-cMyc-ChIP-Seq/Homer	-0.1816	404	0.0061	421.5	0.0064
PU.1(ETS)/ThioMac-PU.1-ChIP-Seq/Homer	-0.1424	3204	0.0482	3247.3	0.0491
Mouse Recombination Hotspot/Testis-DMC1-ChIP-Seq/Homer	-0.08638	349	0.0052	373.9	0.0057
E2F(E2F)/Cell-Cycle-Exp/Homer	-0.07745	131	0.002	147.6	0.0022
Oct2(POU/Homeobox)/Bcell-Oct2-ChIP-Seq/Homer	-0.06255	1828	0.0275	1883.6	0.0285
Motif Name	Log P-value	# of Target Sequences with Motif	% of Target Sequences with Motif	# of Background Sequences with Motif	% of Background Sequences with Motif
ETS:RUNX/Jurkat-RUNX1-ChIP-Seq/Homer	-0.05932	449	0.0068	480.2	0.0073
GFX(?)/Promoter/Homer	-0.05898	18	0.0003	25.8	0.0004
Oct4(POU/Homeobox)/mES-Oct4-ChIP-Seq/Homer	-0.01862	2835	0.0426	2928.4	0.0443
TR4(NR/DR1)/Hela-TR4-ChIP-Seq/Homer	-0.01193	632	0.0095	686.1	0.0104
Pax7(Paired/Homeobox)/Myoblast-Pax7-ChIP-Seq(GSE25064)/Homer	-0.01098	515	0.0077	565.3	0.0086
AP-2alpha(AP2)/Hela-AP2alpha-ChIP-Seq/Homer	-0.01082	3940	0.0593	4058.8	0.0614
ETS(ETS)/Promoter/Homer	-0.008395	1626	0.0245	1713.8	0.0259
Pax7-longest(Paired/Homeobox)/Myoblast-Pax7-ChIP-Seq(GSE25064)/Homer	-0.003649	142	0.0021	175.3	0.0027
Elk4(ETS)/Hela-Elk4-ChIP-Seq(GSE31477)/Homer	-0.001982	2766	0.0416	2900.5	0.0439
EKLF(Zf)/Erythrocyte-Klf1-ChIP-Seq(GSE20478)/Homer	-0.001205	1084	0.0163	1179.8	0.0178
Elk1(ETS)/Hela-Elk1-ChIP-Seq(GSE31477)/Homer	-0.001146	2723	0.041	2865.4	0.0433
ARE(NR)/LNCAP-AR-ChIP-Seq/Homer	-0.000785	1829	0.0275	1954.8	0.0296
E2F1(E2F)/Hela-E2F1-ChIP-Seq/Hoemr	-0.000676	482	0.0072	552.4	0.0084
CTCF(Zf)/CD4+-CTCF-ChIP-Seq/Homer	-0.000331	673	0.0101	761	0.0115
CTCF-SatelliteElement/CD4+-CTCF-ChIP-Seq/Homer	-0.000217	82	0.0012	117.7	0.0018
GFY(?)/Promoter/Homer	-0.000166	261	0.0039	321.3	0.0049
Egr2/Thymocytes-Egr2-ChIP-Seq(GSE34254)/Homer	-0.000161	667	0.01	759.7	0.0115
Gfi1b(Zf)/HPC7-Gfi1b-ChIP-Seq/Homer	-5.8e-05	4127	0.0621	4346.2	0.0657
E2F4(E2F)/K562-E2F4-ChIP-Seq(GSE31477)/Homer	-2.7e-05	1103	0.0166	1234.6	0.0187
RUNX(Runt)/HPC7-Runx1-ChIP-Seq/Homer	-2.3e-05	4588	0.069	4831.9	0.0731
E2F7(E2F)/Hela-E2F7-ChIP-Seq(GSE32673)/Homer	-2.1e-05	218	0.0033	282	0.0043
EGR(Zf)/K562-EGR1-ChIP-Seq/Homer	-1.4e-05	730	0.011	843.1	0.0128
Cdx2(Homeobox)/mES-Cdx2-ChIP-Seq/Homer	-1.4e-05	4582	0.0689	4833.1	0.0731
Rfx5(HTH)/GM12878-Rfx5-ChIP-Seq(GSE31477)/Homer	-5e-06	2173	0.0327	2368.3	0.0358
ELF1(ETS)/Jurkat-ELF1-ChIP-Seq/Homer	-5e-06	2546	0.0383	2755.6	0.0417
PR(NR)/T47D-PR-ChIP-Seq(GSE31130)/Homer	-3e-06	16320	0.2455	16727.3	0.253
c-Myc/mES-cMyc-ChIP-Seq/Homer	-3e-06	3165	0.0476	3399.9	0.0514
ZBTB33/GM12878-ZBTB33-ChIP-Seq/Homer	-2e-06	45	0.0007	83.8	0.0013
MafK(bZIP)/C2C12-MafK-ChIP-Seq(GSE36030)/Homer	-1e-06	1524	0.0229	1709.2	0.0259
RUNX2(Runt)/PCa-RUNX2-ChIP-Seq(GSE33889)/Homer	0	5393	0.0811	5717.7	0.0865
RUNX1(Runt)/Jurkat-RUNX1-ChIP-Seq/Homer	0	6785	0.1021	7144.6	0.1081
HNF6(Homeobox)/Liver-Hnf6-ChIP-Seq(ERP000394)	0	3002	0.0452	3263.5	0.0494
ZFX(Zf)/mES-Zfx-ChIP-Seq/Homer	0	7248	0.109	7636.9	0.1155
Klf4(Zf)/mES-Klf4-ChIP-Seq/Homer	0	1798	0.027	2022.2	0.0306
GLI3(Zf)/GLI3-ChIP-Chip/Homer	0	593	0.0089	733.3	0.0111
FOXA1:AR/LNCAP-AR-ChIP-Seq/Homer	0	482	0.0072	618.6	0.0094
ZNF711(Zf)/SH-SY5Y-ZNF711-ChIP-Seq/Homer	0	9668	0.1454	10175.5	0.1539
OCT4-SOX2-TCF-NANOG((POU/Homeobox/HMG)/mES-ChIP-Seq/Homer	0	977	0.0147	1188.7	0.018
NFY(CCAAT)/Promoter/Homer	0	4616	0.0694	5092.1	0.077
BORIS(Zf)/K562-CTCFL-ChIP-Seq/Homer	0	829	0.0125	1063.6	0.0161
GATA-DR8(Zf)/iTreg-Gata3-ChIP-Seq(GSE20898)/Homer	0	380	0.0057	550.4	0.0083
Sp1(Zf)/Promoter/Homer	0	546	0.0082	750	0.0113
E2A-nearPU.1(HLH)/Bcell-PU.1-ChIP-Seq/Homer	0	8133	0.1223	9816	0.1485
GFY-Staf/Promoters/Homer	0	154	0.0023	344.7	0.0052
NRF1/Promoter/Homer	0	461	0.0069	727.3	0.011
NRF1(NRF)/MCF7-NRF1-ChIP-Seq/Homer	0	214	0.0032	363	0.0055
RARg(NR)/ES-RARg-ChIP-Seq(GSE30538)/Homer	0	306	0.0046	766.3	0.0116
ZNF143|STAF(Zf)/CUTLL-ZNF143-ChIP-Seq(GSE29600)/Homer	0	2161	0.0325	2618.1	0.0396
YY1(Zf)/Promoter/Homer	0	161	0.0024	375	0.0057
