# Supplementary material for: Dynamic DNA methylation orchestrates cardiomyocyte development, maturation and disease
Source: Nat Commun. 2014 Oct 22;5:5288. doi: 10.1038/ncomms6288 (PMC4220495; doi:10.1038/ncomms6288)
Supplement: Supplementary Data 2 — Life of genes with differential gene body methylation [file ncomms6288-s3.xlsx]

## Sheet: differentially methylated genes
Supplementary Data 2: List of genes with differential gene body methylation.
Gene (chr.)	Gene (start)	Gene (end)	Gene accession	Gene symbol	ES cell	Newborn	Adult	Failing	DMRs	DMRs/gene	DMRs	DMRs/gene	DMR	DMRs/gene	ES cell			P1		Adult
					(CpG methylation, %)	(CpG methylation, %)	(CpG methylation, %)	(CpG methylation, %)	(adult vs. ES cell, bp)	(%)	(adult vs. newborn, bp)	(%)	(failing vs. adult, delta 20%, bp)	(%)	Sample 1 (FPKM)	Sample 2 (FPKM)	Sample 3 (FPKM)	Sample 1 (FPKM)	Sample 2 (FPKM)	Sample 1 (FPKM)	Sample 2 (FPKM)	Sample 3 (FPKM)
chr7	52823164	52830546	NR_038165	0610005C13Rik	19.4631	31.5587	30.6255	31.4419	1254	16.9873	0	0	0	0	0	0	0	0	0	0	0	0
chr12	87156404	87165495	NM_021446	0610007P14Rik	70.2987	46.1105	49.8273	50.9013	2714	29.8537	0	0	0	0	48.8337	49.2226	45.0838	11.4026	12.3859	4.9581	5.07021	4.25273
chr2	163319539	163367457	NR_027970	0610008F07Rik	83.8633	65.8642	70.2149	71.6246	320	0.667808	0	0	0	0	0	0	0	0	0	0	0	0
chr12	81787361	81793453	NR_037995	0610009B14Rik	66.152	44.8957	51.4432	51.9416	453	7.43598	0	0	0	0	0.657734	0	0.597174	0	0	0	0	0
chr2	174952492	175261278	NM_001177543	0610010B08Rik	80.2753	66.1238	69.3564	67.711	892	0.288873	0	0	3442	1.11469	0	0.0343498	0	0	0	0	0	0
chr2	105064498	105220017	NM_001159638	0610012H03Rik	86.5495	67.79	74.3023	74.3292	1967	1.2648	0	0	0	0	0	0	0.335873	0.316723	0.396533	0.83811	0.47531	0.272301
chr17	29715760	29733250	NR_045447	0610038L08Rik	86.1539	80.7367	87.013	86.4215	448	2.56146	0	0	0	0	0	0	0	0	0	0	0	0
chr6	108527032	108610928	NR_040758	0610040F04Rik	72.2397	63.7722	69.3713	69.9016	531	0.632926	0	0	0	0	0	0	0	0	0	0	0	0
chr5	64203733	64290858	NM_029554	0610040J01Rik	86.7087	70.5332	77.2937	77.8356	613	0.703587	0	0	0	0	1.06626	1.07144	0.968081	0.248968	0.497853	4.09212	6.72533	2.84898
chr4	101026387	101071790	NR_040640	0610043K17Rik	58.7251	51.3327	55.8474	56.1364	956	2.10559	0	0	0	0	0.776182	0.714959	0.704715	0.332267	0	0	0	0
chr11	83560441	83566148	NM_183249	1100001G20Rik	84.1966	51.9124	58.069	54.9528	430	7.53461	0	0	0	0	0	0	0	0	0	0	0	0
chr12	3403882	3426747	NR_030694	1110002L01Rik	66.2147	72.7824	72.6162	73.1003	721	3.15329	0	0	0	0	15.9091	14.4732	14.4887	11.7988	12.5565	7.30384	7.10949	5.58475
chr7	123236893	123248724	NM_019772	1110004F10Rik	68.9117	59.8207	59.6037	58.1921	1800	15.2143	0	0	0	0	93.1051	82.5298	79.9996	70.1242	67.9177	61.0334	65.0141	60.1236
chr5	116081057	116081825	NR_027810	1110006O24Rik	4.74436	5.58927	6.00836	6.14491	167	21.7448	0	0	0	0	2.56849	2.10302	1.03644	4.39807	3.90874	1.03269	0.36668	1.67759
chr13	49298319	49311395	NM_026738	1110007C09Rik	61.8842	48.8892	45.4681	46.0788	2572	19.6696	0	0	0	0	37.0315	39.0542	38.4946	105.913	100.612	134.324	143.084	135.973
chr12	56403623	56483478	NM_025373	1110008L16Rik	79.8162	76.6935	81.3649	82.0613	1216	1.52276	0	0	0	0	17.9747	16.7613	17.9315	7.50461	6.26862	7.82915	7.62697	7.63105
chr12	86259098	86311836	NM_178065	1110018G07Rik	83.2537	67.8377	63.5799	63.6993	8689	16.4758	0	0	0	0	11.44	12.0756	13.3342	34.8895	33.6131	37.0327	34.7206	33.0059
chr2	132516018	132576791	NM_028637	1110034G24Rik	84.8922	74.9569	66.3754	68.2292	6225	10.243	3542	5.82825	0	0	8.66254	8.21396	7.63362	6.21678	5.67049	32.575	24.7152	26.3591
chr11	95561419	95574068	NR_045780	1110035M17Rik	67.583	65.5101	70.3101	69.337	674	5.32848	0	0	0	0	0	0.443705	0	0.412412	0	2.32407	1.85673	0
chr4	11413104	11478290	NM_001081183	1110037F02Rik	76.196	76.1317	77.5574	77.6885	339	0.52005	0	0	0	0	14.3657	13.5774	13.043	8.61355	8.35172	6.91412	6.9442	6.18904
chr17	35087180	35089413	NR_027943	1110038B12Rik	6.20288	12.9108	19.1367	18.4085	793	35.5128	0	0	0	0	152.537	126.667	123.751	16.3476	26.8965	10.4057	8.73227	6.42465
chr13	34027900	34052050	NR_040707	1110046J04Rik	82.5514	66.9254	73.5642	72.5914	835	3.45756	0	0	0	0	0	0	0	0	0	0	0	0
chr2	91117984	91284799	NM_175123	1110051M20Rik	87.847	73.8126	81.6321	81.2137	991	0.594071	0	0	53	0.0317717	10.0998	10.5604	10.409	10.6725	12.3063	10.4262	11.4569	10.2693
chr16	24392641	24393741	NR_037954	1110054M08Rik	3.66719	3.03263	3.18579	2.65439	101	9.18182	0	0	0	0	0	0	0	0	0	35.2682	34.7064	37.289
chr12	8214912	8292565	NM_172401	1110057K04Rik	87.7676	76.97	80.3826	80.7243	1973	2.54079	0	0	0	0	17.6328	18.5771	19.1082	23.9362	22.2319	25.984	31.5229	26.9312
chr6	134879109	134901736	NR_037955	1190002F15Rik	76.9469	66.9121	71.1848	72.4141	1073	4.74212	0	0	0	0	17.4159	14.4771	12.3414	14.5471	17.8172	0	0	0
chr9	94418282	94438500	NM_001033145	1190002N15Rik	40.3327	31.8371	31.0396	31.6645	2908	14.3832	0	0	0	0	7.42183	9.0225	8.93239	17.9176	18.6902	22.5363	23.7289	20.3934
chr8	123132501	123158282	NM_197988	1190005I06Rik	60.2678	60.8437	68.3749	68.4989	486	1.88511	285	1.10547	0	0	44.3254	41.9478	45.4815	10.1372	12.4745	6.59151	8.19164	6.42472
chr4	45861818	45899880	NM_028788	1300002K09Rik	84.2501	70.7287	77.6577	78.2985	497	1.30576	0	0	0	0	0.332569	0.131287	0.215677	0	0.0813381	0	0	0
chr9	103152859	103190627	NM_027918	1300017J02Rik	90.2158	72.9455	79.6535	80.2853	394	1.04321	0	0	0	0	0.234007	0.215549	0.0708202	0.200347	0.200313	0.282254	0	0.091704
chr2	70327996	70401414	NR_040496	1500002O10Rik	60.491	45.2021	47.2128	46.9546	2386	3.24988	0	0	0	0	0.235183	0.649897	0	0.201354	0	0	0	0
chr15	82082826	82091181	NR_037697	1500009C09Rik	70.0681	60.815	67.1419	67.3052	226	2.70497	0	0	0	0	0.362745	0	0.329346	0	0	0	0	0
chr10	83185609	83225507	NM_001145198	1500009L16Rik	78.1294	63.8067	65.6722	64.6649	4120	10.3263	213	0.533861	0	0	39.9185	40.672	40.681	3.06892	3.34735	4.12705	1.67475	2.49019
chr2	166888433	166891362	NM_001081005	1500012F01Rik	2.98247	5.39718	5.66165	5.12718	417	14.2369	0	0	0	0	102.153	89.6546	82.6246	37.1509	38.4343	27.9869	17.8099	22.319
chr11	84339161	84349333	NR_038057	1500016L03Rik	40.5507	22.5249	24.945	26.45	1248	12.269	0	0	0	0	0	0	0	0	0	0	0	0
chr19	36693907	36763969	NR_033510	1500017E21Rik	90.866	71.0893	72.7914	72.2105	9122	13.0199	0	0	0	0	2.3008	1.39364	1.90984	9.34244	7.76529	10.4661	5.82795	14.2199
chr16	96052729	96120320	NR_040485	1600002D24Rik	90.5003	72.8848	82.4293	81.3444	485	0.717551	0	0	0	0	0	0	0	0	0	0	0	0
chr17	24352000	24357714	NM_028056	1600002H07Rik	46.4895	58.6783	62.6033	64.2151	369	6.45782	0	0	0	0	17.4107	17.7255	18.2279	4.49328	4.27859	2.41153	1.81957	2.64432
chr7	117141890	117150160	NR_037959	1600010M07Rik	73.1891	57.6031	60.7061	61.1931	106	1.28174	0	0	0	0	0	0	0	0.333869	0	0	1.00208	0
chr6	86477323	86514443	NR_037960	1600020E01Rik	82.4968	81.6357	83.9998	84.0014	330	0.889009	0	0	0	0	11.1854	8.72472	11.6621	6.52698	10.7665	4.59916	5.81866	4.90437
chr9	50302629	50313744	NM_029639	1600029D21Rik	75.612	65.8774	71.7089	72.7113	740	6.65767	0	0	0	0	6.49088	7.33775	6.60757	0	0	0	0	0
chr9	99370839	99375170	NR_028123	1600029I14Rik	89.4413	72.169	70.5745	68.1703	640	14.7772	0	0	0	0	0	0	0	0	0	0	0	0
chr5	30768449	30786460	NM_029285	1700001C02Rik	78.3153	67.9244	73.7503	72.9201	537	2.98151	0	0	0	0	0	0	0.287517	0	0	0	0	0
chr12	111905898	111920829	NM_025488	1700001K19Rik	88.4418	77.4986	80.1253	80.6189	412	2.75936	149	0.997924	0	0	0	0	0.390183	0.735873	0.735749	1.2959	1.93258	1.01049
chr15	83184276	83197727	NR_027980	1700001L05Rik	57.1324	52.4432	58.427	60.1349	0	0	0	0	95	0.706267	6.74727	7.80737	7.64487	0.143225	0.143201	0.0672597	0.0716464	0.0655578
chr13	68736315	68753108	NM_027035	1700001L19Rik	71.2205	50.7844	52.8941	55.102	578	3.44191	0	0	0	0	0.302018	0.370927	0.0914031	0	0	0	0	0
chr2	30651082	30657257	NM_198000	1700001O22Rik	40.3406	39.8517	46.7682	44.5617	0	0	0	0	139	2.25101	2.13843	3.7415	2.36185	2.34771	2.79442	0.315001	0	0.502187
chr11	97632794	97637232	NM_028156	1700001P01Rik	67.7128	70.5785	76.1157	72.0953	89	2.00541	0	0	0	0	1.53033	1.40963	0.347357	0.327552	0	0	0	0
chr6	83106397	83112969	NM_027948	1700003E16Rik	35.7072	25.0411	36.9782	37.7986	95	1.44553	92	1.39988	0	0	1.22493	1.53128	0.714951	0.0749097	0.149794	1.58302	1.34901	1.74869
chr13	108477476	108482248	NR_045900	1700006H21Rik	89.122	63.0591	65.8693	69.2875	865	18.1266	0	0	0	0	0	0	0	0	0	0	0	0
chr8	77972592	78508406	NM_001164235	1700007B14Rik	89.3322	65.4127	67.8456	67.3581	16306	3.04322	0	0	307	0.057296	0	0	0	0	0.0751816	0	0	0
chr3	57945628	57967729	NR_040538	1700007F19Rik	87.915	66.9412	75.189	74.8506	78	0.352925	0	0	0	0	0	0	0	0	0	0	0	0
chr5	98758322	99231038	NM_001024614	1700007G11Rik	88.4828	70.9853	74.8149	75.3661	3802	0.804288	0	0	502	0.106195	0.490326	0.225825	0.22259	0	0	0	0	0
chr8	131591033	131707632	NM_001168369	1700008F21Rik	80.1317	62.3262	64.4235	66.095	2029	1.74015	0	0	0	0	0	0.175957	0	0.163547	0	0	0.245437	0
chrX	132189236	132228329	NM_027952	1700008I05Rik	87.9048	67.7913	72.6493	72.2365	1791	4.58138	0	0	0	0	0.410873	0.378465	0.373042	0.0879431	0.0879282	0	0	0
chr7	134653951	134656383	NR_024331	1700008J07Rik	3.73479	6.45467	8.19867	5.5885	0	0	0	0	17	0.699013	3.04553	4.07438	3.81849	5.64949	5.15196	2.6239	2.51552	3.66575
chr3	7925302	7954887	NR_040587	1700010I02Rik	90.7869	57.93	59.3606	60.9187	1244	4.20483	0	0	0	0	0	0.634553	0	0	0	0.830926	0	0
chr15	101278175	101284340	NM_025487	1700011A15Rik	84.477	52.8611	60.8453	61.6651	204	3.309	0	0	0	0	0	0	0	0	0	0	0	0
chr17	87788910	87827081	NM_029298	1700011E24Rik	82.2861	78.8046	84.1633	83.695	334	0.87501	0	0	56	0.146708	0	0.230721	0	0	0.214412	0	0	0
chr18	57693479	57890719	NM_029290	1700011I03Rik	86.5111	74.0527	80.5471	80.6917	1945	0.986108	0	0	0	0	0	0	0	0	0	0.25478	0	0.248333
chr8	81734328	81772482	NM_026315	1700011L22Rik	90.2736	74.043	81.5964	81.3941	1229	3.22116	0	0	0	0	0	0	0	0	0	0	0	0
chr11	109649604	109689360	NM_001162428	1700012B07Rik	91.7256	73.5548	76.4688	77.0432	792	1.99215	0	0	0	0	0	0.201952	0	0	0	0	0	0
chr9	14562637	14575474	NM_029306	1700012B09Rik	80.3174	54.7769	56.6791	57.3069	419	3.264	0	0	0	0	0	0	0	0	0	0	0	0
chr7	118261186	118266189	NR_015573	1700012D14Rik	35.1928	29.7081	26.1546	25.7009	303	6.05637	0	0	0	0	0.378112	0	1.02989	2.91352	3.23669	2.28036	0.485816	0.889062
chr15	67058330	67208656	NR_045140	1700012I11Rik	90.2496	73.9202	79.5829	80.0272	976	0.649256	0	0	0	0	0	0	0	0	0	0	0	0
chr4	144008093	144028675	NM_027056	1700012P22Rik	76.6006	63.2324	61.4338	66.2893	1470	7.14216	0	0	0	0	0	0	0	0	0	0	0	0
chr5	5437826	5479143	NM_001200025	1700015F17Rik	91.3231	72.9944	77.8448	77.6304	456	1.10366	649	1.57078	0	0	0	0	0	0	0	0	0	0
chr8	11654923	11678750	NM_024271	1700016D06Rik	90.2867	77.0256	84.1176	82.8421	245	1.02825	0	0	0	0	0.457035	0.561314	1.10654	0.130431	0.130409	0.183755	0	0
chr5	104077605	104084743	NM_028824	1700016H13Rik	53.644	53.3201	55.9974	54.0416	0	0	0	0	207	2.89997	0.276132	0	0.250707	0.709238	0	0	0	0
chr10	14425414	14478825	NR_045824	1700016L04Rik	85.9897	64.0525	67.6671	67.5014	172	0.322031	0	0	370	0.692741	0	0	0.207202	0	0	0	0	0
chr9	57100128	57110406	NM_028820	1700017B05Rik	49.1632	50.2035	54.9992	55.265	259	2.51995	0	0	0	0	18.7642	22.2899	23.429	3.92118	3.89126	4.7822	2.67879	2.41096
chr3	40403786	40421834	NR_040445	1700017G19Rik	91.2034	73.2089	80.1981	79.1007	376	2.08333	0	0	0	0	0	0	0	0	0	0	0	0.0849834
chr13	31657360	31674382	NR_029439	1700018A04Rik	89.6176	61.4409	66.4049	66.6531	1500	8.81213	0	0	0	0	0	0	0	0	0	0	0	0
chr8	124054683	124065854	NM_029597	1700018B08Rik	84.9609	65.8717	68.5609	64.3028	510	4.56539	0	0	0	0	0	0.508649	0.16712	0	0	0	0	0
chr19	29121972	29123219	NR_028360	1700018L02Rik	8.71549	2.71606	1.68887	1.9831	423	33.9214	0	0	0	0	0	0	0	0	0	0	0	0
chr6	5913896	5927393	NR_040255	1700019G24Rik	91.4899	69.7743	76.9363	75.2385	1091	8.08328	0	0	0	0	0	0	0.468008	0	0	0	0	0
chr10	110238229	110333563	NR_045979	1700020G17Rik	85.2308	74.7485	81.8577	81.0523	3523	3.69543	0	0	0	0	0	0	0	0.33877	0	0	0	0
chr2	119420031	119426480	NR_015473	1700020I14Rik	37.1297	21.6221	11.7507	10.1379	3774	58.5207	0	0	0	0	22.4434	20.8284	23.428	81.8161	78.6358	96.8746	98.1497	105.24
chr1	93301456	93302606	NR_026924	1700020N18Rik	84.9454	51.9338	45.5385	46.8777	78	6.78261	0	0	0	0	0	0	0	0	0	0	0	0
chr16	32821787	32868452	NM_172615	1700021K19Rik	85.3989	71.3819	74.2635	74.0007	5852	12.5404	548	1.17433	317	0.67931	6.50626	7.57174	6.54115	24.6456	23.0929	20.2127	20.4299	20.9064
chr4	134004679	134006086	NR_045800	1700021N21Rik	59.9727	73.2706	79.1222	78.9672	47	3.34044	0	0	0	0	0	0	0	0	0	0	0	0
chr15	46156130	46205445	NR_045509	1700022A22Rik	87.7937	59.0905	59.862	62.0083	1295	2.62598	0	0	0	0	0	0	0	0	0	0	0	0
chr12	9572041	9577391	NR_045488	1700022H16Rik	60.1104	40.077	44.9155	42.6442	105	1.96262	0	0	0	0	0	0	0	0	0	0	0	0
chr4	42982817	42987197	NM_026088	1700022I11Rik	88.5895	74.8516	79.1429	81.0295	294	6.71233	0	0	0	0	0	0.0422726	0	0.0392912	0	0	0	0
chr6	146798631	146819926	NM_027059	1700023A16Rik	77.6379	80.9213	85.8012	85.1666	140	0.657431	0	0	0	0	0	0	0	0.12982	0.129798	0.365788	0.77929	0.534799
chr11	103060260	103069862	NM_001254724	1700023F06Rik	56.7177	47.4612	55.5865	55.0408	401	4.17621	0	0	0	0	1.74724	4.34545	3.49	0	0	0	0	0
chr6	29935328	29943531	NR_040263	1700023L04Rik	56.8528	52.0715	56.9498	56.8343	744	9.06985	0	0	0	0	1.06233	0.646693	0.964513	0	0.606244	0.85055	0	0
chr14	33189687	33201559	NM_001034037	1700024G13Rik	69.8249	53.4363	65.4481	61.6799	1735	14.6142	383	3.22608	0	0	1.64311	0	0.745909	0	0	0	0	0
chr2	109871406	109890636	NR_040508	1700024P03Rik	90.4049	72.4504	81.8776	81.2731	129	0.670827	0	0	0	0	0.207703	0	0	0	0.177797	0	0	0
chr4	104586060	104689468	NM_001162980	1700024P16Rik	89.9709	76.0252	81.318	81.8435	1433	1.38577	271	0.262069	0	0	0.165355	0.152312	0.15013	0	0.0471821	0	0.0708186	0
chr2	164904192	164916250	NR_033448	1700025C18Rik	86.894	46.512	51.1531	50.328	2307	19.1325	0	0	0	0	0	0	0	0	0	0	0	0
chr10	118850499	118863920	NR_040578	1700025F24Rik	92.5359	77.5874	80.7969	82.6283	393	2.92825	0	0	0	0	0	0	0	0	0	0	0	0
chr1	153731653	153937450	NM_197990	1700025G04Rik	87.8965	74.9607	78.7672	78.0556	9606	4.66771	0	0	0	0	2.25215	2.88559	2.96724	8.08973	9.52339	11.54	8.20235	10.0336
chr5	73659818	73675423	NR_040687	1700025M24Rik	90.3822	69.6179	74.0567	74.3246	1433	9.18295	0	0	0	0	0	0	0	0	0	0	0	0
chr2	132316463	132349793	NR_028286	1700026D11Rik	83.0909	63.5967	67.7454	69.1969	1287	3.86139	0	0	0	0	0.250477	0.230721	0	0.214449	0	0	0	0
chr8	73530626	73550654	NR_045487	1700026F02Rik	77.3003	52.3504	52.297	52.648	1029	5.13781	0	0	0	0	0	0	0	0	0	0	0	0
chr3	45220505	45243231	NR_040594	1700027H10Rik	88.9155	65.7208	69.0223	70.2397	209	0.919652	0	0	0	0	0	0	0	0	0	0	0	0
chr10	43465963	43485642	NR_040581	1700027J07Rik	93.0978	72.9955	79.238	79.3624	256	1.30088	0	0	0	0	0	0	0	0	0	0	0	0
chr10	82274867	82286987	NR_038042	1700028I16Rik	67.036	66.5826	70.5201	71.3501	403	3.32508	0	0	0	0	0.946182	1.22017	0.859063	0	0	0	0	0
chr19	23633249	23727302	NM_026188	1700028P14Rik	83.421	71.3833	74.5655	75.167	351	0.373194	0	0	0	0	0.242589	0.223455	0	0	0	0	0	0
chr16	93397059	93459117	NR_040494	1700029J03Rik	85.5378	69.4384	75.9582	75.3872	877	1.41319	0	0	0	0	0	0	0	0	0	0	0	0
chr15	81810969	81811993	NM_025503	1700029P11Rik	66.9578	89.1019	89.7235	88.5741	68	6.64062	0	0	0	0	10.4196	11.2275	11.0667	0	0	0	0	0
chr8	124068287	124071552	NR_045903	1700030M09Rik	80.474	45.5543	45.7121	46.8024	662	20.2757	0	0	0	0	0	0.195333	0	0	0	0	0	0
chr19	3153798	3197703	NR_045304	1700030N03Rik	87.8514	67.2385	69.9067	69.0775	400	0.911058	0	0	0	0	0	0	0	0	0	0	0	0
chr17	37060736	37070377	NR_045439	1700031A10Rik	78.0858	60.2018	69.5705	69.7447	365	3.78591	0	0	0	0	0	0	0	0.304506	0	0	0	0
chr15	98228875	98246566	NR_015496	1700031M16Rik	92.0217	70.6866	74.874	74.0292	407	2.3006	0	0	0	0	0	0	0	0	0	0	0	0
chr5	113011955	113019016	NR_045396	1700034G24Rik	87.8608	54.5069	58.2856	55.6517	2113	29.9249	0	0	191	2.705	0	0	0	0	0	0	0	0
chr3	40704120	40706465	NR_045380	1700034I23Rik	95.4235	89.4189	75.9889	80.5168	0	0	55	2.34542	0	0	0.0754552	0	0	0	0.0645908	0.0910126	0	0
chr6	41634429	41635716	NM_029671	1700034O15Rik	84.4583	28.465	30.3017	25.1867	598	46.4646	0	0	0	0	0	0	0	0	0	0	0	0
chr19	44902982	44910428	NR_045315	1700039E22Rik	61.5072	37.0054	43.8746	41.5757	456	6.12409	0	0	0	0	0	0	0	0	0	0	0	0
chr10	67893703	68004623	NM_028491	1700040L02Rik	90.2264	78.2071	83.6081	84.4955	1813	1.63451	0	0	0	0	0	0	0.283306	46.6182	45.5419	32.7444	37.8869	28.2473
chr2	170181860	170205935	NR_040610	1700040N02Rik	86.2704	73.6665	78.5703	80.6253	891	3.70093	0	0	0	0	0	0	0	0	0	0	0	0
chr11	11768125	11785324	NR_045178	1700042O10Rik	68.702	62.5283	76.1347	76.0304	1270	7.38415	0	0	0	0	1.11073	1.36416	0.840384	0.633974	1.58467	0.22329	0.237853	0.87056
chr14	118765099	118797387	NR_045624	1700044C05Rik	74.8923	71.8276	74.6768	74.9275	123	0.380946	0	0	0	0	0.233823	0	0	0	0	0	0	0
chr4	150202333	150229058	NR_040649	1700045H11Rik	82.5127	70.4442	73.012	73.5576	227	0.849392	0	0	0	0	0	0	0	0	0	0	0	0
chr11	14460338	14499228	NR_045918	1700046C09Rik	92.9385	67.0371	68.3606	69.0857	1944	4.99871	0	0	0	0	0	0	0	0	0	0	0	0
chr9	121846392	121856134	NR_033553	1700048O20Rik	90.044	58.7685	64.9049	68.5865	809	8.30425	0	0	34	0.349004	0.0982272	0.452397	0.267549	1.51377	0.42042	0.355439	0.126207	0.230964
chr12	82024418	82025434	NR_033786	1700052I22Rik	35.9818	62.5927	74.0955	75.2955	357	35.1378	0	0	0	0	0	0	0	0	0	0	0	0
chr11	105040334	105042747	NR_027956	1700052K11Rik	11.3052	4.89697	4.22831	4.93697	459	19.022	0	0	0	0	0.950761	1.54944	1.59364	4.19524	5.19621	2.82286	3.38284	4.29912
chr10	5891400	5913936	NM_024261	1700052N19Rik	68.6616	71.5577	76.0083	77.2688	963	4.27316	0	0	0	0	31.0543	30.8875	30.0934	8.61935	7.22577	8.78045	6.96508	8.28514
chr19	53150741	53158882	NR_045320	1700054A03Rik	90.4255	71.7218	75.3316	76.8968	1306	16.0423	0	0	0	0	0.279471	0	0	0	0	0	0	0
chr19	3958807	3970438	NM_028545	1700055N04Rik	89.8829	74.1478	83.2978	82.5386	0	0	0	0	25	0.214943	0	0	0	0.0770347	0.154043	0.108529	0.34682	0.105782
chr9	92204214	92252714	NM_001033184	1700057G04Rik	91.1123	74.9383	84.2669	83.7951	670	1.38144	0	0	0	0	0	0	0	0	0	0	0	0
chr4	124126868	124163202	NR_040774	1700057H15Rik	83.7968	62.2135	69.0615	69.0608	353	0.971542	0	0	180	0.495404	0	0	0	0	0	0	0	0
chr17	57015055	57028261	NM_030141	1700061G19Rik	63.0589	71.4992	75.2402	73.8129	816	6.17901	0	0	0	0	12.4884	8.72671	9.18815	0.49159	0.307192	0	0	0
chr10	118529960	118540163	NR_045348	1700064J06Rik	90.9023	68.4067	71.4283	71.243	1567	15.3582	0	0	0	0	0	0	0	0	0	0	0	0
chr9	95755836	95757936	NR_073361	1700065D16Rik	58.2796	44.0909	34.083	36.6904	737	35.0952	0	0	0	0	0	0	0	0	0	0	0	0
chr6	35280845	35286829	NR_040526	1700065J11Rik	86.5352	69.8475	71.3369	74.0459	634	10.5949	0	0	0	0	0	0	0	0	0	0	0	0
chr1	39899272	39904175	NR_040465	1700066B17Rik	86.2538	68.424	71.5945	72.7197	673	13.7263	0	0	0	0	0	0	0	0.419914	0	0	0	0
chr5	88337612	88408376	NR_045924	1700066N21Rik	87.9006	61.3215	64.1042	63.5383	1907	2.69487	0	0	0	0	0	0	0	0	0	0	0	0
chr18	57664075	57693406	NR_015541	1700066O22Rik	88.4451	78.9266	84.0182	84.4928	104	0.354574	0	0	0	0	0	0	0	0	0	0	0	0
chr8	86525604	86528669	NM_183097	1700067K01Rik	45.7318	51.5287	51.4958	51.2737	219	7.14519	0	0	0	0	2.38205	3.03807	1.16454	0.627511	2.03907	0.663041	0.470856	0.430842
chr5	114142432	114174781	NR_033216	1700069L16Rik	82.1534	60.704	62.0238	62.2164	1763	5.44994	0	0	0	0	0	0	0	0	0	0	0	0
chr6	40870458	40890556	NM_028550	1700074P13Rik	92.9846	62.3351	64.9989	65.3111	1264	6.28918	0	0	0	0	0	0	0	0	0	0	0	0
chr7	57772678	57831254	NR_045928	1700081H22Rik	85.551	64.7226	67.0064	66.796	1566	2.67345	0	0	0	0	0	0	0	0	0	0	0	0
chr5	127737229	127761993	NR_038127	1700085B03Rik	88.3995	70.388	71.31	72.0518	1525	6.15813	0	0	0	0	0	0	0	0	0	0	0	0
chr12	84033506	84040142	NR_046045	1700085C21Rik	93.7194	63.826	59.6924	56.7949	1843	27.7728	0	0	0	0	0	0	0	0	0	0	0	0
chr12	75385262	75396937	NR_030733	1700086L19Rik	70.0063	49.1477	50.1152	53.0552	370	3.16916	0	0	0	0	0	0	0.237722	0	0	0	0.336411	0
chr15	78965084	78971681	NM_138581	1700088E04Rik	63.2793	47.9321	47.7127	47.9897	401	6.07852	0	0	0	0	4.76759	5.38318	6.14385	58.7255	59.2422	33.2049	42.8794	43.394
chr18	64317377	64436834	NR_045366	1700091E21Rik	79.9138	58.9763	59.9512	60.5648	2938	2.45946	0	0	0	0	0	0	0	0	0	0	0	0
chr14	69782855	69789900	NR_045931	1700092C10Rik	79.9589	28.2874	32.9658	31.5739	2209	31.3556	0	0	0	0	0	0	0	0	0	0	0	0
chr11	114059571	114060513	NR_045930	1700092K14Rik	90.16	19.4315	28.5685	24.4575	716	76.0085	0	0	0	0	0	0	0	1.4284	0	0	0	0
chr11	109208180	109214965	NR_027883	1700096J18Rik	89.6093	67.1821	72.8107	75.149	787	11.5991	0	0	0	0	0.639844	0	0.58093	0	0	0	0	0
chr2	28811000	28910586	NM_001166705	1700101E01Rik	84.4162	63.1207	67.0578	67.5473	4435	4.45344	0	0	0	0	2.21648	2.42667	3.0186	0	0	0	0	0
chr9	108295164	108300098	NM_053216	1700102P08Rik	65.7607	86.3538	87.5163	88.1954	263	5.33036	0	0	0	0	0.90187	0.830734	0.982597	1.23543	0.308805	0.65269	1.39052	0.636175
chr9	54116386	54149377	NR_045805	1700104A03Rik	72.5061	52.6007	55.1381	54.6251	559	1.6944	0	0	0	0	0	0	0	0	0	0	0	0
chr11	88107544	88108763	NM_028859	1700106J16Rik	39.7035	62.1015	65.2022	53.2354	89	7.30107	0	0	59	4.84003	0	0.146395	0	0.13607	0.136047	0.191699	0	0
chr14	122629126	122632860	NR_015532	1700108J01Rik	91.1194	85.5954	62.1549	63.8743	733	19.6304	673	18.0236	0	0	0	0	0	0	0	0	0	0
chr2	74548100	74554187	NR_027899	1700109F18Rik	30.6289	4.19102	5.74339	5.99864	3483	57.2203	0	0	0	0	0	0	0	0	0	0	0	0
chr17	10517466	10522177	NR_045461	1700110C19Rik	91.0876	72.5421	63.8307	67.5467	1778	37.7415	0	0	0	0	0	0	0	0.797754	0.531746	0	0	0
chr14	3262412	3305842	NR_038059	1700110I01Rik	75.5669	71.4441	75.8059	74.9737	0	0	0	0	564	1.29864	0	0	0	0	0	0	0	0
chr9	40141056	40150922	NR_040728	1700110K17Rik	82.9134	72.0045	63.422	66.6241	1102	11.1697	0	0	0	0	0	0	0	0	0	0	0	0
chrX	67182434	67396763	NR_033213	1700111N16Rik	86.9983	74.1584	79.7004	79.5317	0	0	0	0	1468	0.684928	0	0	0	0	0	0	0	0
chr14	22838933	23875310	NM_028275	1700112E06Rik	89.7625	73.785	80.3964	80.4252	11294	1.08976	0	0	192	0.0185261	0.455787	0	0.41382	0.390226	0.39016	1.3744	0	0.267925
chr10	86520790	86693344	NM_029685	1700113H08Rik	87.9753	68.802	72.6421	72.9896	309	0.179074	0	0	62	0.0359308	0	0	0	0.121293	0.48509	0.341761	0.546077	0.333114
chr18	74655331	74690778	NR_045368	1700120E14Rik	92.0974	71.322	80.819	80.4087	1364	3.848	0	0	0	0	0	0	0	0	0	0	0	0.109877
chr12	107680861	107685876	NR_036593	1700121N20Rik	61.0845	68.3159	67.0567	67.5585	907	18.0857	0	0	0	0	0	0	0	0	0	0	0	0
chr4	11893720	11921442	NR_040577	1700123M08Rik	75.0961	60.357	54.1859	53.9994	4605	16.6114	0	0	0	0	1.87048	1.03377	0.849129	6.88615	5.60406	5.64034	6.96952	7.47677
chr4	10435177	10724949	NR_045185	1700123O12Rik	82.4124	72.7903	78.5145	77.527	4873	1.68167	132	0.0455531	86	0.0296785	0	0	0	0.377558	0	0	0	0
chr16	5975679	5998589	NR_045799	1700123O21Rik	77.6658	70.6595	78.8809	78.422	566	2.47054	0	0	0	0	0	0	0	0	0	0	0	0
chr4	124568131	124572026	NR_040651	1700125G02Rik	52.4534	31.6547	34.8341	33.7641	787	20.2054	0	0	169	4.3389	0	0	0	0	0	0	0	0
chr3	27052947	27055941	NR_040548	1700125G22Rik	15.3822	31.7878	41.9964	38.4947	226	7.54843	0	0	0	0	0	0	0	0	0	0	0	0
chr5	66557845	66582574	NR_040695	1700126H18Rik	87.6386	79.5862	84.4991	83.5382	452	1.82781	0	0	0	0	0	0	0	0	0	0	0	0
chr14	33599148	33631154	NM_001163616	1810011H11Rik	90.0612	73.5389	82.8436	83.6857	619	1.93401	291	0.909205	0	0	0	0	0	0.108895	0.217753	0	0	0.149532
chr8	25548087	25549418	NM_026931	1810011O10Rik	48.1175	6.28857	5.57786	4.76607	581	43.6514	0	0	0	0	3.29304	1.84636	2.07989	6.86455	6.12802	6.90783	28.3297	20.1991
chr17	28408652	28410108	NR_045427	1810013A23Rik	88.6668	65.4013	44.7639	42.7981	616	42.3077	404	27.7473	0	0	0	0	0	0	0	0	0	0
chr5	53658344	53669779	NM_001145433	1810013D10Rik	69.1822	42.9701	33.4894	34.3667	6264	54.7792	334	2.92086	0	0	32.0166	25.5327	25.3619	87.201	75.2303	123.629	126.998	114.943
chr16	8830192	8859017	NM_001081400	1810013L24Rik	47.284	45.9105	34.3616	34.4166	0	0	829	2.87598	0	0	16.248	16.0437	15.0933	17.773	16.8761	35.1152	30.3751	32.999
chr8	108659299	108662622	NR_040344	1810019D21Rik	4.47913	5.37541	11.6169	12.4383	595	17.9055	79	2.37737	0	0	0	0	2.36032	0.824477	1.2954	0	0.353492	0.485189
chr15	88901627	88906284	NR_040417	1810021B22Rik	70.2785	42.0615	41.3136	41.9631	1473	31.6298	0	0	0	0	0.357237	0	0.973033	7.34043	8.25659	10.3414	6.42592	5.45985
chr7	80684683	80703281	NR_037569	1810026B05Rik	28.358	18.6115	12.2637	11.5908	7245	38.9558	0	0	0	0	0	0	0	5.27324	5.77034	3.16132	4.2992	3.74585
chrX	12232009	12250672	NM_175141	1810030O07Rik	79.7258	70.5633	70.9108	72.2097	664	3.55784	0	0	0	0	15.693	14.0781	16.2924	17.408	16.4706	14.2376	18.4098	15.6421
chr11	116532973	116537112	NR_027819	1810032O08Rik	30.3051	28.9114	24.2094	26.2912	841	20.3189	0	0	0	0	77.4117	66.2249	59.6978	11.3555	10.4755	6.902	1.87859	4.29524
chr15	84209632	84277527	NM_001163145	1810041L15Rik	78.2744	64.1142	72.7283	73.0877	2261	3.33014	326	0.480153	0	0	1.38674	1.3295	1.10489	0	0.0484518	0.273087	0.254535	0.365993
chr6	35202698	35212059	NR_015608	1810058I24Rik	58.9761	39.5001	24.8929	23.6067	3873	41.3738	908	9.69982	0	0	57.1505	62.6022	63.6335	69.8489	70.2001	101.323	95.4553	103.595
chr3	36374858	36381221	NM_028183	1810062G17Rik	65.0756	40.2345	48.0054	47.8144	456	7.16643	0	0	0	0	0.227893	0	0.41382	0.390226	0.58524	1.09952	0	0
chr5	135487991	135489027	NR_026688	2010001M06Rik	13.0881	48.4548	65.5859	63.983	532	51.3514	0	0	0	0	0	0	0	0	0	0	0	0
chr19	46764395	46777872	NM_025563	2010012O05Rik	64.4159	66.8426	70.9613	70.83	177	1.31335	0	0	0	0	3.11268	3.69713	2.97482	9.32731	14.1639	12.1526	10.8402	13.6748
chr17	86684506	86686518	NR_045435	2010106C02Rik	95.0064	72.9621	71.6611	72.9482	360	17.8926	0	0	0	0	0	0	0	0	0	0	0	0
chrX	109608882	109671952	NM_001168590	2010106E10Rik	84.0347	58.3753	63.5194	63.3465	0	0	0	0	1867	2.9602	0	0	0	0	0	0	0	0
chr12	113199586	113205188	NM_027360	2010107E04Rik	61.6654	52.5133	41.2755	40.5154	1235	22.0457	171	3.05248	0	0	248.188	202.303	185.992	333.067	311.934	425.28	402.401	409.888
chr13	63116293	63400964	NM_028079	2010111I01Rik	79.702	69.1195	66.1364	65.3296	39440	13.8546	13844	4.86316	0	0	4.40127	3.1532	3.06362	8.62496	6.90718	9.02483	9.48776	9.88884
chrX	6988942	7000114	NR_027924	2010204K13Rik	61.0878	42.7803	48.4183	49.8393	882	7.89474	0	0	0	0	80.8159	69.2045	67.8119	6.36253	8.74731	1.1227	0.665283	0.546777
chr1	37668520	37776656	NM_028096	2010300C02Rik	84.0876	67.8927	73.891	74.0935	4276	3.95428	214	0.197899	225	0.208071	0.894397	1.14623	1.16511	0.29964	0.299589	0.422141	0.299782	0.320024
chr6	42320669	42330557	NR_045169	2010310C07Rik	54.7678	45.0823	55.1446	54.1281	588	5.9466	0	0	0	0	0.251256	0	0	0	0	0	0	0
chr9_random	202786	223677	NM_001243119	2010315B03Rik	64.5958	62.8944	64.3114	65.1262	213	1.01958	0	0	0	0	2.26938	1.78571	2.24567	6.8929	5.62402	8.24396	7.13412	8.13456
chrX	150158096	150175839	NM_027327	2210013O21Rik	68.9417	64.7583	69.1289	69.5503	960	5.41058	0	0	0	0	26.1857	24.8029	26.2418	26.6491	25.1644	29.2009	28.2488	28.7524
chr11	5662152	5684713	NR_015577	2210015D19Rik	72.5802	64.634	65.1661	65.7624	1719	7.61934	0	0	0	0	4.3431	4.09145	2.59893	15.6341	15.209	18.9302	18.0089	21.1203
chr7	105739115	105805079	NM_172280	2210018M11Rik	77.7727	69.6618	71.5062	71.0601	415	0.629131	0	0	0	0	10.7762	11.1377	11.9025	13.2217	13.401	8.85297	10.7931	9.72629
chr5	148040173	148083097	NR_038157	2210019I11Rik	80.3974	51.7626	52.9894	53.2715	6595	15.3644	0	0	0	0	0	0.120085	0	0	0	0	0	0
chr12	74649469	74652973	NR_044985	2210039B01Rik	85.0636	56.3892	64.6525	67.5218	232	6.621	0	0	0	0	17.9561	15.117	17.1793	1.98365	1.15693	1.86308	0.248073	1.36195
chr17	15190022	15201196	NM_001034891	2210404J11Rik	93.0831	78.8909	80.1963	80.4756	1422	12.726	0	0	0	0	7.50846	8.53721	7.66926	7.0311	7.43162	4.10375	6.93394	5.51712
chr6	31170350	31287394	NR_040258	2210408F21Rik	83.3657	65.2008	70.3876	70.9875	8845	7.55699	1488	1.27132	0	0	0.408681	0.376446	0	2.08241	1.74099	44.0787	44.8569	51.0269
chr13	77274796	77752940	NM_001145676	2210408I21Rik	82.308	73.8552	79.4467	79.6229	0	0	0	0	60	0.0125485	1.67282	2.15834	1.71903	3.07629	2.27531	1.86923	2.27725	1.78164
chr10	61803354	61812614	NR_038038	2210417K05Rik	82.6591	61.6296	67.2183	67.4877	464	5.0108	0	0	0	0	3.18237	0	1.23829	1.94615	0.389165	0	0	0.534483
chr9	63242253	63247051	NM_027090	2300009A05Rik	25.5454	14.3264	12.1553	13.3016	1758	36.6403	0	0	0	0	7.74537	9.01193	4.81152	61.7755	69.4421	53.1037	45.0442	54.1562
chr12	81608192	81618941	NR_045490	2310002D06Rik	90.0093	67.055	70.5293	70.754	923	8.58685	667	6.20523	0	0	0	0	0	0	0	3.17967	1.35482	1.85953
chr2	25094338	25095417	NM_026415	2310002J15Rik	94.2247	63.9018	68.2906	63.2506	164	15.1993	0	0	0	0	0.557978	0.513967	1.01321	0	0	0	0	0
chr4	73587482	73596750	NM_027981	2310002L09Rik	78.8991	63.1189	60.5943	59.0527	1121	12.0954	0	0	0	0	0	0	0	2.19584	2.92654	52.4799	55.542	39.6016
chr11	120230875	120240060	NM_027980	2310003H01Rik	62.8544	50.1624	51.4621	51.8487	675	7.34894	0	0	0	0	9.35602	11.2235	10.8652	22.8199	23.887	13.1221	12.5802	13.5575
chr2	154923526	154925815	NR_040634	2310005A03Rik	80.71	69.0552	68.7082	68.9294	388	16.9506	0	0	0	0	0	0.124917	0	0	0.116087	0.163575	0.174243	0.318871
chr13	99194064	99205020	NR_045498	2310005E17Rik	84.3427	59.602	65.511	65.5882	230	2.09931	0	0	0	0	0	0.302601	0	0	0	0	0	0
chr1	95047931	95057447	NM_001159940	2310007B03Rik	91.9882	78.1181	80.1695	83.1841	232	2.438	0	0	0	0	1.2373	1.63832	1.82548	0	0	0	0	0
chr16	15889319	16146926	NM_146068	2310008H04Rik	86.0179	81.355	84.42	84.2516	2998	1.16379	0	0	0	0	18.6091	20.4526	19.3916	2.30837	1.90069	0	0	0
chr7	125985731	125999512	NM_023197	2310008H09Rik	48.3726	42.0919	47.4113	46.7198	372	2.69937	0	0	0	0	35.9038	39.4577	39.0058	8.5343	8.31914	5.38135	4.03082	4.51154
chr7	97273345	97278446	NR_046007	2310010J17Rik	49.7003	28.8765	23.9748	22.7589	1798	35.248	0	0	0	0	4.54268	3.3475	9.8986	5.44496	13.999	8.76686	8.17131	4.27251
chr16	32271694	32274865	NM_183283	2310010M20Rik	79.8288	71.7484	66.0114	67.0465	739	23.305	637	20.0883	0	0	1.36596	1.39802	0.826792	5.45756	4.41728	33.318	40.3661	40.326
chr9	50296903	50312910	NR_040714	2310014F07Rik	74.9822	67.5232	73.9344	74.4603	740	4.62298	0	0	0	0	0	0	0	0	0	16.3691	14.9457	14.09
chr12	81221532	81233831	NR_033514	2310015A10Rik	60.5847	47.8002	44.0167	44.6085	1738	14.1312	0	0	0	0	0.905681	0.60964	0.853917	15.359	15.3266	8.57125	8.63795	8.23151
chr10	69667414	69682459	NR_038041	2310015B20Rik	90.0823	77.1844	80.1706	81.6807	846	5.62313	0	0	0	0	0	0.616185	0.607356	0	0	10.4894	6.87598	3.14583
chr12	31095423	31152223	NR_045491	2310016D03Rik	88.2031	69.0061	72.2427	73.171	674	1.18662	0	0	0	0	0	0	0	0.102907	0	0.434935	1.38991	0.14131
chr13	99846482	99857876	NR_045495	2310020H05Rik	83.5554	71.8835	65.7885	63.9069	1285	11.2779	141	1.23749	0	0	0	0	0	0.267976	0.267931	2.26519	2.81508	4.78373
chr7	28345494	28367117	NM_001122767	2310022A10Rik	80.3338	84.1044	80.9434	81.3507	2247	10.3917	0	0	0	0	32.6417	36.979	35.186	48.3725	48.0742	67.3994	65.1209	71.6914
chr8	127159655	127187269	NM_175149	2310022B05Rik	70.2671	45.6234	43.0563	44.0382	10158	36.7857	0	0	0	0	21.6668	28.2096	26.8123	87.3109	90.7737	58.9901	63.5066	62.7022
chr1	152167810	152193901	NR_040603	2310030A07Rik	81.9383	71.1586	74.3886	72.3015	913	3.49929	0	0	0	0	0.395685	0.364475	0.359253	0	0	0	0	0
chr5	100639710	100647068	NR_040679	2310034O05Rik	86.0819	53.9788	57.432	59.7569	1331	18.0892	0	0	0	0	0.178582	0	0	0	0	0	0	0
chr1	107560437	107651708	NM_173187	2310035C23Rik	75.0341	72.1719	73.7964	74.48	52	0.0569732	0	0	0	0	10.4427	11.2794	10.5252	7.50369	8.02536	8.73453	8.66528	8.07505
chr10	94798909	94825850	NR_045337	2310039L15Rik	83.651	78.8209	82.2262	82.0251	2317	8.60027	435	1.61464	0	0	5.13746	5.07025	4.9976	5.34101	5.02599	18.5901	17.4451	17.2569
chr4	155590035	155595416	NM_172417	2310042D19Rik	84.3105	44.7861	3.1646	4.98989	5381	100	2812	52.2579	0	0	0.533162	0.613886	0.403393	69.1935	71.6539	153.538	154.931	138.109
chr15	38479098	38524689	NR_045757	2310043O21Rik	86.6807	69.3342	75.9589	76.178	2740	6.00996	276	0.605383	123	0.26979	0	0	0	0	0.659675	0	0	0
chr12	88288292	88306314	NM_173735	2310044G17Rik	72.8007	63.0713	54.6947	54.8325	2461	13.6555	368	2.04195	0	0	13.2142	12.9374	13.7008	26.6374	27.4895	29.8593	28.6266	34.9252
chr10	80657435	80671115	NR_015477	2310050B05Rik	83.156	29.467	12.3974	13.6086	11653	85.1827	288	2.10526	0	0	0	0	0	218.675	190.727	90.1283	92.5154	116.598
chr3	92672280	92674127	NM_025621	2310050C09Rik	94.7284	68.8272	65.6816	70.046	318	17.2171	0	0	0	0	0	0.172096	0	0	0	0	0	0
chr11	115626746	115660347	NM_028014	2310067B10Rik	79.4629	62.9518	56.4202	57.1368	8690	25.8623	1588	4.72605	0	0	20.9506	23.2137	21.6864	71.7771	72.2559	67.9569	62.8961	63.4609
chr11	97459824	97484207	NR_045496	2410003L11Rik	72.151	66.2807	70.4489	72.6139	2455	10.0685	0	0	0	0	50.4011	47.1511	55.4131	0	0	0	0	0
chr11	102819613	102825468	NR_037963	2410004I01Rik	57.629	57.6379	70.0432	70.4246	567	9.68403	0	0	0	0	0.644629	1.18757	2.3411	0	0	0	0	0
chr3	75451362	75459653	NR_040539	2410007B07Rik	15.482	64.4143	76.7273	76.7212	7055	85.0923	0	0	0	0	69.9826	65.7196	56.9904	0	0.166869	0	0	0
chr12	85291557	85293903	NM_023633	2410016O06Rik	13.7206	11.4117	16.2735	16.2626	119	5.07246	167	7.1185	0	0	17.95	20.8414	21.2275	3.48687	3.09891	4.82142	3.39161	3.28073
chr17	36281962	36299319	NR_033517	2410017I17Rik	24.6244	16.487	19.7644	19.3575	1955	11.2635	0	0	0	0	3.0875	2.38893	2.13045	0	0	0	0	0
chr3	102524153	102539340	NR_040588	2410057H14Rik	55.1173	42.8648	48.0265	49.271	386	2.54165	0	0	0	0	0	0	0	0	0	0	0	0
chr6	54631765	54650400	NM_026629	2410066E13Rik	64.0515	49.1161	55.8443	56.7386	766	4.11054	0	0	0	0	3.64519	3.55518	3.01754	4.95666	4.58872	2.71564	2.204	2.0167
chr16	92478986	92497610	NM_029740	2410124H12Rik	83.5819	66.5264	73.2205	72.5574	1369	7.35073	0	0	0	0	3.85289	2.07024	2.04058	0	0	0	0	0
chr5	116888730	116915496	NR_015595	2410137F16Rik	62.6481	56.9453	55.3182	55.646	4536	16.9469	805	3.00755	19	0.0709856	2.40838	1.65201	2.04706	0	0	0	0	0
chr16	18836672	18840206	NM_001033164	2510002D24Rik	37.4627	34.6042	32.0559	31.1995	158	4.47085	0	0	0	0	17.5758	15.0331	15.1026	27.9456	26.0603	30.8529	31.4537	32.1016
chr16	21649117	21694738	NM_001001881	2510009E07Rik	78.9295	68.8154	73.0549	72.9945	92	0.201662	213	0.46689	0	0	0	0	0.118375	20.0647	20.1729	11.7946	11.6843	11.726
chr4	147315003	147321423	NM_029841	2510039O18Rik	37.4062	36.2572	32.2641	31.6868	591	9.20561	0	0	0	0	23.8505	30.1562	28.4469	30.0549	31.3087	38.5629	37.7918	34.6554
chr6	115533564	115542594	NM_001101431	2510049J12Rik	91.266	71.4103	73.5592	72.4175	451	4.99446	0	0	0	0	0.0691937	0.254944	0.125645	0.592408	0.592308	0.58422	0.711227	0.813482
chr4	154624074	154630796	NM_001190445	2610002J02Rik	48.4297	45.8353	50.9115	51.4016	381	5.66796	0	0	0	0	24.5779	26.6361	25.0104	33.7309	33.0255	10.0457	8.12149	10.0038
chr19	25745623	25746729	NR_045347	2610016A17Rik	24.6339	2.06222	4.02133	3.67556	80	7.23327	0	0	0	0	0	0	0	0	0	0	0	0
chr1	42705044	42751670	NR_027826	2610017I09Rik	60.3535	41.3273	45.8785	46.1451	5212	11.1783	0	0	0	0	0	0	0	0	0	0	0	0
chr8	13952007	13974777	NM_173744	2610019F03Rik	72.3791	57.7577	62.4882	62.3822	447	1.96311	0	0	0	0	16.1632	16.0741	14.4802	0.612314	0.428547	1.55276	1.19458	2.10204
chr11	85605161	85645890	NR_077059	2610027K06Rik	71.7379	53.4811	61.7972	60.8491	1959	4.80984	304	0.746397	0	0	0	0	0	0	0	0	0	0
chr4	125565094	125599554	NR_015560	2610028E06Rik	84.1048	60.5391	63.1501	63.5212	2464	7.15032	0	0	0	0	0.193622	0	0.0878971	0	0	0	0	0
chr10	75911825	75923963	NM_029816	2610028H24Rik	89.3233	74.0607	78.3699	78.8509	183	1.50766	0	0	0	0	0	0	0	0	0	0	0	0
chr7	87070244	87080150	NM_027420	2610034B18Rik	81.4441	68.0888	69.4627	69.8421	513	5.17868	0	0	0	0	2.20271	2.7053	3.48131	16.4839	16.6208	11.3163	12.6833	11.3177
chr17	59018230	59130798	NM_027001	2610034M16Rik	86.8863	61.542	63.7097	64.1861	714	0.634283	0	0	915	0.812842	0	0.0750113	0	0	0	0	0	0
chr11	112905219	113063152	NR_015556	2610035D17Rik	88.4821	69.9697	73.8364	74.6084	6893	4.36451	0	0	154	0.0975097	0.785818	0.542877	0.624281	5.12999	4.96095	5.56855	7.06759	5.19668
chr15	96020904	96028405	NR_040423	2610037D02Rik	67.7035	81.7994	87.0307	87.1539	241	3.2129	0	0	0	0	0.235818	0.173774	0.214105	0	0.0807453	0.0568877	0.181794	0.110896
chr3	17689920	17700071	NR_033490	2610100L16Rik	38.7459	9.90481	13.3383	12.6105	3670	36.1541	0	0	0	0	0	0.12825	0	0	0	0	0	0.16369
chr1	9550913	9621173	NR_015470	2610203C22Rik	84.3742	70.5091	76.9069	75.9402	1156	1.64532	0	0	0	0	0	0	0	0	0	0	0	0
chr7	91838149	91925059	NR_038175	2610206C17Rik	66.8158	57.1435	61.4216	62.4444	61	0.0701876	0	0	0	0	0.960446	1.08129	1.06579	1.18776	0.639454	0.643595	0.68557	0.878234
chr4	10801644	10826570	NM_026005	2610301B20Rik	64.8817	62.1104	64.3455	64.9861	97	0.389152	0	0	0	0	13.165	13.3704	11.8762	9.32053	10.9082	8.95759	6.83107	8.83015
chr13	28551902	28977291	NR_045053	2610307P16Rik	87.0238	75.8017	82.5729	82.9909	8337	1.95985	1061	0.249419	0	0	0.843311	0.470929	0.331558	0.803458	0.4211	0	0.187681	0.0858659
chr16	17113490	17125199	NM_183287	2610318N02Rik	51.8378	68.932	76.8067	76.1614	2048	17.4908	45	0.38432	0	0	42.2326	45.8981	43.0336	1.04051	0.780252	0	0	0
chr14	37915325	37923287	NM_001206684	2610528A11Rik	81.9579	62.1921	68.8717	66.1295	906	11.3791	0	0	0	0	0.583121	0	0.52943	0.499244	0	0	0	0
chr8	63369247	63386369	NM_028299	2700029M09Rik	72.0668	59.4205	56.6437	56.571	3012	17.5914	400	2.33618	0	0	78.5897	67.6862	69.2593	27.7887	27.925	27.027	32.3884	22.2754
chr19	32463705	32465674	NR_033198	2700046G09Rik	9.66833	4.23972	3.47181	3.95319	255	12.9507	0	0	0	0	0.561746	0.41395	0.714033	7.11797	7.78998	2.16821	3.46444	3.03794
chr12	72237834	72344290	NM_001163378	2700049A03Rik	85.7741	78.8111	82.4919	82.9958	1492	1.40152	517	0.485647	0	0	10.5855	12.5833	12.6427	3.73273	3.33615	1.90851	1.68617	1.93111
chr17	13679886	13746960	NR_045436	2700054A10Rik	89.2379	73.0429	78.988	79.4484	1687	2.51513	0	0	0	0	0.363346	0.594998	0.989673	1.0715	0.898528	0.470516	0.551323	0.474634
chr3	5177827	5220823	NR_045905	2700069I18Rik	50.6086	24.3015	26.5242	26.9846	3373	7.84492	0	0	0	0	0	0	0.254619	0.240101	0	0	0	0
chr14	63673909	63676986	NR_046019	2700070H01Rik	93.4445	69.9906	72.8812	73.3536	418	13.5847	0	0	0	0	0.942416	0.482268	0.760572	0.806858	1.2549	0.252605	0.6727	0.36932
chr6	52151122	52163596	NR_015611	2700086A05Rik	25.2941	4.41042	5.57189	6.44943	4503	36.0991	0	0	0	0	0	0	0	0	0	0	0	0.300051
chr19	59567625	59635294	NR_045308	2700089I24Rik	74.5051	63.5351	64.9146	64.5481	879	1.29897	0	0	0	0	0.099496	0	0.090335	0	0	0	0.127837	0.116973
chr12	56146647	56181097	NM_028314	2700097O09Rik	85.6868	76.6204	75.9919	76.8272	1962	5.69521	0	0	0	0	22.3778	24.9671	24.3939	7.71769	9.69196	13.4461	12.4177	10.5208
chr8	127363254	127386929	NM_025615	2810004N23Rik	71.1939	67.9601	64.124	64.5093	3508	14.8173	1103	4.65892	0	0	100.004	96.5327	93.657	70.6067	73.6437	94.0198	90.119	89.547
chr5	124778097	124791853	NM_001134717	2810006K23Rik	72.2153	56.3213	64.7281	65.8679	915	6.65164	138	1.0032	0	0	13.618	15.3866	12.1389	12.6334	12.0735	18.2655	18.8127	16.8193
chr7	14996034	15023900	NM_001199306	2810007J24Rik	89.7465	58.9721	58.0165	56.4166	3687	13.2312	0	0	0	0	0	0	0	0	0	0	0	0
chr11	116938096	116940269	NR_027059	2810008D09Rik	14.3809	30.1547	28.391	29.5437	257	11.827	0	0	0	0	41.3719	36.2406	27.2513	40.9771	34.3733	15.1663	11.4651	17.6436
chr12	106574803	106622142	NR_045047	2810011L19Rik	82.3172	58.3307	57.2422	59.0818	5814	12.2816	0	0	0	0	1.6802	1.6444	1.71618	0	0	0	0	0
chr12	5383307	5422938	NR_015579	2810032G03Rik	86.7223	64.3157	69.1415	68.8082	673	1.69817	0	0	0	0	0.153066	0.140992	0.138972	0.131049	0.131026	0	0.196666	0
chr13	84030812	84068315	NR_036594	2810049E08Rik	90.2296	69.9753	74.1666	73.8232	238	0.634616	0	0	0	0	0	0.330818	0	0.153743	0	0.216597	0	0
chr16	77329572	77558673	NR_015543	2810055G20Rik	87.0114	76.4017	76.7471	76.8083	10178	4.44258	1183	0.516366	0	0	0	0	0	1.26765	1.31438	1.65361	2.39559	2.06307
chr3	88489715	88516855	NM_028814	2810403A07Rik	61.261	54.4393	48.0117	48.1023	3524	12.9845	116	0.427413	0	0	31.8573	30.1434	29.2915	41.5312	36.5254	21.2701	18.7945	16.7894
chr8	42912620	43131556	NR_045497	2810404M03Rik	82.2537	68.97	71.1561	72.5692	1034	0.472284	0	0	128	0.0584646	0	0	0	0	0	0	0	0
chr2	115900283	115901832	NR_033447	2810405F15Rik	18.5489	19.434	27.5458	26.6719	116	7.4887	0	0	0	0	0	0	0	0.205509	0.513686	0	0	0.1411
chr3	58380579	58397466	NM_001040396	2810407C02Rik	52.0199	50.6112	48.3401	47.2614	1293	7.65678	0	0	0	0	45.8956	41.0282	39.6939	68.8575	69.7566	83.0667	85.5016	83.3528
chr8	73028194	73030638	NM_025577	2810428I15Rik	27.0582	24.0331	18.6685	19.6759	513	20.9902	0	0	0	0	87.3018	96.7604	94.7296	89.0246	87.1868	118.143	105.786	107.644
chr1	163935099	163946616	NR_040562	2810442N19Rik	85.5966	69.2577	75.9039	75.7271	574	4.98394	0	0	0	0	0	0	0	0	0	0	0	0
chr1	87942437	87952031	NM_001144992	2810459M11Rik	41.0018	29.3366	33.9798	33.9636	580	6.04545	0	0	60	0.625391	0.206737	0.428674	0.657272	0	0	0.0623704	0	0
chrX	11711579	11737472	NR_045434	2900008C10Rik	17.1813	23.296	32.3593	33.5111	4566	17.6341	539	2.08164	0	0	0	0	0	0	0	0	9.37852	0
chr16	13986729	14101587	NM_144518	2900011O08Rik	86.1966	66.2868	70.7209	71.4586	735	0.639921	0	0	0	0	8.78727	10.723	10.3648	0	0	0	0	0.0882978
chr5	113515342	113592333	NM_172884	2900026A02Rik	81.6438	61.9705	72.3258	72.4354	2744	3.56405	793	1.02999	0	0	5.6247	6.42343	7.86865	18.7711	19.1365	7.30361	6.89503	6.64646
chr9	112136780	112138522	NR_033431	2900079G21Rik	16.288	1.94852	2.31321	2.54111	235	13.4902	0	0	0	0	0	0	0	0	0	0	0	0
chr7	13097899	13141670	NM_028434	2900092C05Rik	87.3332	66.2175	68.208	69.3161	6124	13.991	0	0	0	0	0	0	0	0	0	0	0	0
chr1	42757180	42760021	NR_027891	2900092D14Rik	86.696	25.133	24.439	27.345	2841	100	0	0	0	0	0.0612778	0	0.0556357	0.0524636	0	0	0	0
chr4	45247594	45256862	NR_040666	2900093L17Rik	91.374	68.1276	76.1791	75.6624	674	7.27233	0	0	0	0	0	0	0	0	0	0	0	0
chr7	131769183	131852449	NR_045907	3100003L05Rik	86.7309	60.9057	62.8934	63.4617	4130	4.96001	0	0	0	0	0	0.321949	0	0	0	0	0	0
chr16	13672112	13678478	NM_025653	3110001I22Rik	37.2476	33.9378	31.584	30.4391	1137	17.8605	0	0	0	0	7.10185	5.18459	3.74089	0	0	0	0	0
chr18	12327238	12348478	NM_029623	3110002H16Rik	63.2661	67.0562	66.9242	67.1586	1282	6.03578	0	0	0	0	15.6911	16.8495	18.0555	41.6672	40.2236	37.5489	27.384	37.7826
chrX	120217167	120256902	NM_028426	3110007F17Rik	90.2912	51.4309	52.6473	57.7929	1964	4.94275	0	0	0	0	0	0	0	5.39476	4.81593	1.62863	2.02399	1.58742
chr1	122017763	122084766	NM_028439	3110009E18Rik	83.6475	72.3076	78.8859	79.3985	827	1.23427	0	0	0	0	18.6555	18.1948	16.4396	5.63719	7.98467	5.95637	5.63986	3.87044
chr12	111389863	111396283	NR_045466	3110009F21Rik	91.6857	64.9128	66.5408	66.1271	844	13.1464	0	0	0	0	0	0	0	0	0	0	0	0
chr9	41184643	41240162	NR_040725	3110039I08Rik	84.6299	73.9885	83.2832	84.1505	1299	2.33974	0	0	0	0	0	0	0	0	0	0	0	0.360994
chr12	50490638	50508333	NR_026733	3110039M20Rik	35.3745	8.66071	10.2318	10.8443	10173	57.4908	0	0	0	0	0	0	0	0	0	0	0	0
chr4	35138530	35173129	NM_001081343	3110043O21Rik	71.2429	63.4379	64.1923	65.1394	2064	5.96549	0	0	0	0	12.0911	9.99381	9.94863	21.628	23.0568	21.4854	25.8688	22.084
chr5	64040341	64201782	NM_177006	3110047P20Rik	82.0397	61.4501	62.7041	62.6963	3224	1.99701	0	0	0	0	0.019408	0	0	0	0	0	0	0.0228172
chr12	72110688	72116810	NR_045056	3110056K07Rik	24.6125	14.9188	11.5433	12.5651	564	9.21268	0	0	0	0	5.44297	3.38673	3.04838	11.0783	9.95544	2.6818	4.17518	5.22788
chr3	40698198	40740229	NM_026622	3110057O12Rik	81.6542	77.2862	74.5338	75.1733	0	0	57	0.135614	0	0	1.27104	0.71548	0.897563	32.465	26.7171	51.1034	50.1722	51.8858
chr13	120276063	120277191	NR_027974	3110070M22Rik	16.6466	36.5737	29.2085	24.8108	0	0	0	0	56	4.96454	0.698142	0.321543	0.633861	0	0.597619	0	0	1.43636
chr1	89366838	89372034	NM_028473	3110079O15Rik	77.1188	55.5679	62.4453	62.1628	226	4.3495	0	0	0	0	0.620218	1.71389	0.563111	0	0	0	0	0
chr5	139835692	139936488	NM_028469	3110082I17Rik	81.1597	64.8322	63.7546	63.8264	15852	15.7268	2870	2.84734	0	0	60.7339	56.2983	52.6937	7.80518	7.47412	7.27914	3.79445	4.37773
chr2	163231557	163245206	NM_025699	3230401D17Rik	49.7365	46.7458	43.4496	43.7659	722	5.28976	0	0	0	0	43.7447	42.5937	41.3358	11.8057	9.76855	22.3673	17.7169	21.6616
chr2	150136672	150188501	NM_027017	3300002I08Rik	75.757	78.5068	80.6497	79.3295	844	1.62843	0	0	0	0	1.44813	1.00043	1.3148	0.929875	1.23962	0.436678	1.39547	0.851256
chr14	33472304	33498458	NM_001195097	3425401B19Rik	90.8034	64.3221	50.8348	52.6421	9820	37.5468	2072	7.92231	0	0	0	0	0	26.2956	25.0478	57.8866	55.6746	72.3595
chr14	50301693	50403042	NM_026142	3632451O06Rik	73.2204	74.244	80.6279	80.9503	1119	1.10411	110	0.108536	0	0	9.4638	8.77584	8.36176	14.1386	14.245	12.6408	15.4238	11.6489
chr8	10924426	10928457	NR_030715	3930402G23Rik	36.2061	42.7638	49.7187	54.7416	797	19.7718	0	0	0	0	0.0611389	0.0563165	0.111019	0.0523446	0.157007	0.0737445	0.0785541	0
chr19	28997553	29038644	NM_198651	4430402I18Rik	76.2584	66.4459	70.0506	70.4832	3759	9.14799	0	0	0	0	0	0	0	8.23518	8.80164	9.90166	12.5717	11.7958
chr8	122284486	122302316	NM_028883	4632415K11Rik	85.4118	77.7088	82.67	82.7838	499	2.79865	0	0	0	0	8.72615	10.1729	10.5223	14.3583	17.6822	18.4193	15.1534	17.312
chr16	30008752	30021516	NR_033631	4632428C04Rik	60.4443	52.3534	54.5637	55.0965	631	4.94359	0	0	0	0	0.217928	0.133826	0.395726	6.0328	4.97466	8.14869	9.14682	11.9564
chr8	125736757	125745945	NM_177279	4732415M23Rik	63.968	50.8775	47.4925	48.0972	1519	16.5324	0	0	0	0	0.510588	1.88126	0.927153	22.7315	20.1053	26.482	20.9929	22.2103
chr6	148160809	148184185	NR_015615	4732416N19Rik	72.1672	62.8975	66.2385	64.2958	308	1.31759	0	0	0	0	0	0	0	0	0	0	0	0
chr15	101382786	101393381	NM_177717	4732456N10Rik	79.4184	61.6894	63.3947	64.0556	465	4.38886	0	0	0	0	0	0.127745	0	0	0	0	0	0
chr7	26161837	26170753	NR_073028	4732471J01Rik	57.6045	51.3086	55.4245	54.3261	466	5.22656	0	0	0	0	0	1.05645	0	0	0	0	0	0
chr11	113064628	113070983	NR_040276	4732490B19Rik	84.7605	68.2765	70.6389	73.0634	0	0	0	0	170	2.67506	0	0	0	0	0	0	0	0
chr17	12511718	12520116	NR_045290	4732491K20Rik	77.4478	62.3257	56.3643	57.8784	1034	12.3125	0	0	0	0	0.380896	0.501218	0.395229	3.77354	4.23869	2.36278	2.79654	3.13463
chr18	47009692	47065100	NM_029008	4833403I15Rik	79.8624	72.3798	77.0499	77.3572	942	1.70012	0	0	0	0	0.160807	0.0493744	0	0	0.0917688	0	0.206613	0.189054
chr7	74929423	74948382	NR_045954	4833412C05Rik	84.2583	65.9724	72.0131	73.1958	775	4.08777	0	0	0	0	0	0.844865	0.166552	3.14111	4.8679	0.221264	0.235695	0
chr17	87674225	87682154	NR_015506	4833418N02Rik	40.5577	31.3596	34.969	34.9775	275	3.46828	0	0	0	0	0.243468	0.336397	0.331577	0.83379	0.729443	1.17467	1.09487	1.71741
chr18	4353544	4368943	NR_040328	4833419F23Rik	79.6785	54.6476	58.5952	59.3789	1577	10.2409	0	0	0	0	0.4759	0.219182	0	2.6484	4.07377	0.574021	1.22292	2.51773
chr13	120251565	120274924	NM_001113550	4833420G17Rik	72.4857	71.6424	72.3458	72.207	310	1.32711	0	0	0	0	21.5823	18.9682	18.6208	18.37	16.9825	11.0541	10.4856	9.99088
chr3	117278378	117392424	NM_029425	4833424O15Rik	83.1931	70.8541	77.0555	77.5473	458	0.401592	0	0	0	0	0	0	0	0.973073	0.648606	0.152321	0.162256	0.148467
chr9	50889417	50910183	NM_177702	4833427G06Rik	63.8192	57.8361	67.0295	69.7025	338	1.62766	0	0	0	0	0	0	0	0	0	0	0	0
chr9	45224708	45239315	NR_040732	4833428L15Rik	53.3278	41.1122	46.8496	45.9141	424	2.90272	0	0	0	0	0.152921	0	0	0	0	0	0	0
chr13	54652578	54666743	NM_133797	4833439L19Rik	62.6222	59.6932	56.6639	56.6435	188	1.32721	0	0	0	0	56.863	51.4155	56.914	70.3801	74.0801	85.7745	82.0807	88.2287
chr2	19384463	19475537	NM_027600	4921504E06Rik	85.9069	65.5221	70.8143	70.7369	3083	3.38516	0	0	0	0	0	0	0	0	0	0	0	0
chr12	58665101	58723096	NM_001037743	4921506M07Rik	75.9744	60.1798	62.9836	64.2003	641	1.10527	0	0	0	0	0	0.116608	0.114937	0	0	0	0	0
chr11	55005220	55011184	NR_046034	4921508A21Rik	84.3174	73.7708	79.913	77.8161	503	8.43394	0	0	0	0	1.42538	0.937824	0.924387	1.83053	1.04584	0.491219	0.392443	0.359092
chr2	132250476	132278235	NR_045802	4921508D12Rik	86.6743	63.9198	66.6167	67.5347	1056	3.80417	0	0	0	0	0	0	0	0	0	0	0	0
chr13	114236495	114293052	NR_045501	4921509O07Rik	91.1022	75.9006	82.6923	82.5339	445	0.786817	0	0	0	0	0	0	0	0	0	0	0	0
chr3	79016840	79057835	NR_045502	4921511C10Rik	80.9204	68.6114	67.2041	68.1335	2667	6.50567	229	0.558605	0	0	0	0	0	0.109758	0	0	0	0
chr12	12358327	12399281	NR_045829	4921511I17Rik	91.2118	75.916	81.5934	81.1627	1463	3.5723	0	0	0	0	0	0	0	0	0	0	0	0
chrX	150436132	150447183	NM_001201358	4921511M17Rik	86.9338	57.5927	56.0354	56.2377	0	0	0	0	1673	15.1389	0	0	0	0	0	0	0	0
chr13	59788762	59795462	NM_183290	4921517D22Rik	86.708	56.8827	65.0032	65.2007	744	11.1045	0	0	0	0	0	0.0506672	0.0998825	0	0	0.066347	0.0706741	0
chr8	87932657	87956740	NM_025722	4921524J17Rik	57.9911	52.1025	52.6879	52.8496	2396	9.94893	0	0	0	0	36.0937	36.2401	34.9832	31.7963	34.0759	29.817	29.0775	23.8776
chr13	52192109	52219529	NR_045061	4921525O09Rik	93.0875	75.4148	82.7593	82.9144	1063	3.87673	103	0.375638	0	0	0	0	0.0956541	0	0	0	0	0
chr4	102903050	102963468	NM_001163494	4921539E11Rik	88.8215	70.9301	77.5164	76.3335	117	0.193651	0	0	0	0	0	0	0	0	0	0	0	0
chr3	154374096	154411976	NM_175176	4922501L14Rik	92.0487	77.1281	84.0679	84.4137	759	2.0037	0	0	0	0	0.0894793	0.247265	0	0.153217	0.0765956	0.215856	0.114967	0.105197
chr6	129272182	129281799	NM_199034	4922502D21Rik	88.2824	60.6087	64.6481	65.9168	1153	11.9892	0	0	0	0	0	0	0	0	0	0	0	0
chr6	139264117	139271097	NR_045149	4922502N22Rik	86.42	70.6991	72.0764	72.5104	7	0.100287	0	0	0	0	0	0	0	0	0	0	0	0
chr13	31305278	31332955	NR_045957	4930401O12Rik	87.0196	73.2921	76.2735	75.6191	1103	3.98526	0	0	0	0	0	0	0	0	0	0	0	0
chr2	35231081	35252694	NM_001080709	4930402F06Rik	90.1626	69.2209	76.8508	77.184	711	3.28969	0	0	0	0	0	0	0	0	0	0	0	0
chr2	130533588	130665846	NM_029432	4930402H24Rik	85.0249	78.1874	77.0786	77.2792	1059	0.800708	362	0.273707	0	0	3.74622	4.54869	5.31837	41.4041	41.3096	23.5378	26.517	24.3036
chr11	54184153	54240257	NM_029105	4930404A10Rik	87.5548	71.9865	76.8818	79.5183	1087	1.93747	0	0	83	0.14794	0	0	0.122716	0	0	0	0	0
chr12	72641593	72657120	NR_045941	4930404H11Rik	92.7886	74.5555	78.8795	79.8993	1389	8.94571	0	0	0	0	0	0	0	0	0	0	0	0
chr10	80826768	80828565	NM_001014836	4930404N11Rik	60.4378	7.01494	15.1643	16.1652	842	46.8559	0	0	0	0	11.4652	12.0695	9.51728	27.7653	28.041	13.8291	14.3101	13.8643
chr2	156540274	156546645	NR_040505	4930405A21Rik	47.8289	36.7105	38.6882	38.205	1126	17.6738	0	0	0	0	0	0.37541	0.555046	0.697866	0.872185	0.245793	1.04729	0.239574
chr11	90666004	90756466	NR_045956	4930405D11Rik	90.9641	72.2751	75.0517	74.0413	346	0.382481	0	0	0	0	0	0	0	0	0	0	0	0
chr10	19919052	19921660	NR_045350	4930405J17Rik	69.4133	79.1633	85.4317	80.9147	637	24.4248	0	0	0	0	0	0	0	0	0	0	0	0
chr11	88767241	88797375	NR_045955	4930405P13Rik	84.5889	83.3495	85.5297	85.3386	1611	5.34612	0	0	0	0	0	0	0	0	0	4.15943	6.47565	5.30163
chr15	81889580	81896968	NM_001166475	4930407I10Rik	79.0002	56.4597	58.2196	57.332	303	4.10125	0	0	0	0	0	0	0	0	0	0	0	0.0425279
chrX	70420640	70422328	NM_001243002	4930408F14Rik	93.374	64.4432	60.5374	62.5405	0	0	0	0	251	14.8697	0	0.183092	0	0	0	0	0	0
chr2	117647663	117734872	NR_040631	4930412B13Rik	91.1744	72.9566	78.0159	79.0203	336	0.385281	0	0	0	0	0	0	0	0	0	0	0	0
chr2	9802872	9808394	NR_024257	4930412O13Rik	15.7863	3.80503	5.58391	6.54294	1549	28.0514	0	0	0	0	0.0421495	0	0	0	0	0	0	0
chr14	51123443	51140618	NR_045759	4930413M19Rik	81.0087	55.4898	52.9512	55.5274	1144	6.66084	0	0	0	0	0	0	0	0	0	0	0	0
chr19	45046606	45059040	NR_040294	4930414N06Rik	92.4686	82.7252	83.9432	83.4788	399	3.20894	0	0	0	0	0	0	0	0	0	0	0	0
chr11	11389268	11415193	NM_028669	4930415F15Rik	85.8637	62.917	68.1046	70.5832	1598	6.16393	0	0	0	0	0.293145	0.270023	0	1.00392	1.25468	0.707172	1.50659	1.03392
chr15	98401434	98420019	NM_001201322	4930415O20Rik	76.9137	66.3014	64.2937	63.7843	857	4.61125	0	0	0	0	2.21704	1.2253	1.20775	2.27777	2.65695	1.60449	2.27885	1.04259
chr11	101813734	101821888	NR_045806	4930417O22Rik	86.6257	58.9186	64.7281	64.4313	882	10.8168	0	0	0	0	0	0	0.149284	0.281545	0.140749	0	0	0
chr3	32923698	32987529	NR_040595	4930419G24Rik	91.1302	69.3627	74.2172	74.404	1083	1.69667	0	0	0	0	0	0	0	0	0	0	0	0
chr18	21810065	21814608	NM_001271580	4930426D05Rik	12.1679	1.97538	2.32304	1.82475	310	6.82368	0	0	0	0	0	0.104945	0.206883	0	0	0	0	0
chr5	108127230	108132499	NR_045871	4930428O21Rik	90.936	72.2927	78.7778	77.9709	574	10.8939	0	0	0	0	0	0	0	0	0	0	0	0
chr2	111033410	111069757	NM_026248	4930430A15Rik	83.7461	56.4164	59.4461	57.9174	536	1.47467	0	0	0	0	0	0	0	0	0	0	0	0
chr5	45357439	45370044	NR_073013	4930431F12Rik	77.8012	65.0993	65.1992	67.2086	410	3.25268	0	0	0	0	2.43332	2.386	2.35181	1.41127	1.00788	0.852103	1.00853	1.5688
chr7	48242978	48250203	NM_207248	4930433I11Rik	89.2208	52.4097	53.8738	56.187	1586	21.9516	0	0	0	0	0	0	0	0	0	0	0	0
chr9	3190268	3199813	NR_027988	4930433N12Rik	72.5699	41.8092	42.6158	39.8062	3058	32.0377	0	0	0	0	0.410976	0.126187	0.621892	0	0	0.165237	0.176014	0
chr14	72256515	72320245	NR_046274	4930434J06Rik	83.7786	59.1704	60.9336	61.6513	384	0.602542	0	0	0	0	0	0	0	0	0	0	0	0
chr16	38812317	38828862	NM_029042	4930435E12Rik	85.5484	66.5281	72.3596	73.8649	1252	7.56724	0	0	0	0	0	0	0	0	0	0	0	0
chr14	67950878	68016579	NR_045961	4930438E09Rik	87.7289	71.8649	77.5411	77.6911	2629	4.00146	0	0	0	0	0	0	0	0	0	0	0	0
chr2	74136996	74145774	NR_040501	4930441J16Rik	79.7659	56.6099	61.7622	58.7028	668	7.60993	0	0	0	0	0	0	0	0	0	0	0	0
chr8	27091075	27104593	NM_029037	4930444A02Rik	66.2861	68.7165	73.0608	73.4329	488	3.61	0	0	0	0	8.61192	8.72153	9.41734	4.4402	5.17257	7.05893	6.60232	6.265
chr10	18517104	18551736	NR_038035	4930444F02Rik	89.5067	79.6942	86.5793	85.1562	302	0.872026	0	0	0	0	0	0	0	0	0	0	0	0
chr14	76914364	76920662	NR_045660	4930444M15Rik	42.9926	65.5319	79.3728	77.3718	1730	27.469	0	0	0	0	3.22011	2.557	2.52036	0.0950664	0	0	0	0
chr15	37355308	37370399	NM_029113	4930447A16Rik	91.808	71.4067	74.0982	73.9806	1555	10.3042	0	0	0	0	0	0	0	0	0	0	0	0
chr14	48518538	48563864	NR_045959	4930447J18Rik	83.406	73.1914	77.1586	78.1514	269	0.593478	0	0	0	0	0	0	0	0	0	0	0	0
chr13	34176023	34205141	NR_046184	4930447K03Rik	84.4529	70.7056	77.3876	76.0176	0	0	0	0	711	2.44179	0.194469	0	0.176563	0	0	0	0	0
chr14	105898004	105904845	NR_045921	4930449E01Rik	51.8345	52.7761	63.482	65.4938	586	8.566	0	0	160	2.33884	0	0	0	0	0	0	0	0
chr19	57348449	57351542	NR_045319	4930449E18Rik	69.5653	51.8186	22.7067	23.78	1449	46.8477	429	13.87	0	0	0	0	0	0	0	1.02724	0	0
chr17	9943616	9968731	NR_045433	4930452A19Rik	85.2969	56.6342	55.667	55.6468	4206	16.747	398	1.58471	0	0	0	0	0	0	0	0	0	0
chr14	9263685	9498804	NM_028934	4930452B06Rik	76.4534	79.3853	84.4408	84.2713	104	0.0442329	0	0	0	0	9.13546	9.23301	9.96471	9.07066	7.9287	3.06084	3.17895	1.56628
chr14	80102726	80112737	NR_045060	4930452G13Rik	91.7753	79.3635	87.0249	85.1085	249	2.48726	0	0	0	0	0	0	0	0.315184	0	0	0	0
chrX	20783705	20798791	NM_001252013	4930453H23Rik	86.3227	55.4127	58.0044	55.744	818	5.42225	0	0	0	0	0.106576	0.0981694	0	0	0	0	0	0
chr10	21038893	21061861	NR_045352	4930455C13Rik	84.2366	84.1488	87.6801	88.4616	144	0.626959	0	0	0	0	0	0	0	0	0	23.4541	0	0
chr18	32823295	32996941	NR_045381	4930455D15Rik	84.6376	64.0516	69.8038	70.1424	2113	1.21684	0	0	96	0.0552849	0	0	0	0	0	0	0	0
chr3	116671184	116687324	NR_040596	4930455H04Rik	78.7235	58.4266	60.7903	61.0051	509	3.15366	0	0	0	0	0	0	0	0	0	0	0	0
chr9	58302979	58317430	NR_040736	4930461G14Rik	71.0732	66.5331	70.9213	69.8245	2876	19.9017	0	0	0	0	17.0477	16.7328	14.4631	0	0	0	0	0
chr4	127810766	127844211	NM_029137	4930465A12Rik	89.5206	67.0828	69.4391	69.8898	1133	3.38765	0	0	354	1.05845	0	0	0	0	0	0	0	0
chr5	97821435	98017145	NR_045981	4930467D21Rik	85.9614	76.2798	82.8226	83.2417	1102	0.563078	0	0	0	0	0.1158	0.0533331	0.105138	0	0	0	0	0
chr8	19729575	19753602	NM_001039553	4930467E23Rik	87.1702	55.1788	55.6729	56.8402	1613	6.71328	0	0	0	0	0	0	0	0	0	0	0	0.0796448
chr2	170404917	170427517	NR_027825	4930470P17Rik	90.0455	71.5189	76.0198	75.9499	1631	7.21681	0	0	0	0	0	0	0	0	0	0	0	0
chr14	64718131	64723072	NR_046192	4930471C04Rik	87.0527	61.3278	52.5445	55.1735	2373	48.0267	0	0	0	0	0	0	0	1.04317	0	0	0	0.572982
chr6	91380453	91390848	NR_045980	4930471M09Rik	69.7053	45.327	44.8748	43.4324	205	1.9721	0	0	0	0	0.177601	0	0	0	0	0	0	0
chr18	28718664	29156677	NR_045398	4930474G06Rik	89.7024	66.6115	69.5038	69.2787	3972	0.906822	0	0	457	0.104335	0	0	0.0596584	0.112514	0.0562474	0.0792562	0	0.0772508
chr14	90526697	90669567	NR_045712	4930474H20Rik	88.8893	66.846	69.5087	70.505	2744	1.92063	0	0	1859	1.30118	0	0.116608	0	0	0	0	0	0
chr17	14526113	14535949	NR_027986	4930474M22Rik	93.1213	65.7251	79.146	80.3289	765	7.77755	0	0	0	0	0	0	0	0	0	0	0	0
chr12	100399486	100401018	NR_038130	4930474N09Rik	54.3742	71.6438	75.6681	75.1088	312	20.3655	0	0	0	0	0	0	0	0	0	0	0	0
chr5	35704201	35710326	NR_046060	4930478P22Rik	88.0186	56.5709	57.5082	57.2142	633	10.3347	0	0	0	0	0	0	0	0	0	0	0	0
chr19	5406873	5417587	NR_027939	4930481A15Rik	83.5948	63.1205	58.9509	62.3898	1960	18.2938	0	0	0	0	0	0	0	0	0	35.6171	29.9902	31.6088
chr10	85558598	85576330	NR_038024	4930486F22Rik	91.309	75.5348	81.8382	81.1507	680	3.83487	0	0	0	0	0	0	0	0	0	0	0	0
chr13	60943972	60965777	NM_178098	4930486L24Rik	88.2097	66.3333	70.6613	69.9048	606	2.77918	0	0	0	0	1.10435	0.762934	0.501335	0.118188	0.118168	0.499518	0.354731	0.162293
chr5	38735627	38740436	NR_046191	4930487D11Rik	86.6847	44.0303	45.1003	42.8706	1355	28.1763	0	0	0	0	0	0	0	0	0	0	0	0
chr1	62837491	62841306	NR_040601	4930487H11Rik	64.9131	76.435	81.3272	82.2586	326	8.54522	0	0	0	0	0	0.214759	0.423363	0	0	0	0	0
chr1	186536375	186542868	NR_040627	4930488B22Rik	55.0265	17.2746	22.4108	22.3254	2291	35.2842	0	0	0	0	0	0	0	0	0	0	0	0
chr5	150650321	150666855	NR_045758	4930500F04Rik	81.9597	65.0471	68.2538	68.3252	938	5.67316	0	0	0	0	0	0	0	0	0	0	0	0
chr5	139999704	140017293	NR_040701	4930500L23Rik	50.1579	32.5178	38.6432	38.3827	373	2.12064	0	0	0	0	0	0	0	0	0	0	0	0
chrX	152974025	152974660	NR_033598	4930503H13Rik	91.6633	43.16	35.7433	53.4067	221	34.8031	0	0	0	0	0	0	0	0	0	0	0	0
chr11	30326005	30371829	NM_001100394	4930505A04Rik	88.7166	77.2851	83.2871	83.4311	407	0.888181	0	0	0	0	0.223485	0	0	0.191339	0.191307	0.269564	0	0
chr17	8486230	8503983	NR_073374	4930506C21Rik	76.4077	64.4227	61.6052	64.1014	255	1.43638	0	0	0	0	0	0	0	0	0	0	0	0
chr19	59047847	59150559	NM_001114312	4930506M07Rik	82.6776	66.1116	70.5362	70.8386	1273	1.23939	0	0	0	0	1.45926	2.11226	1.7413	0.66027	0.544524	1.05608	0.535694	0.980341
chr3	73155127	73285573	NR_040547	4930509J09Rik	89.702	72.0974	76.8866	77.75	776	0.594882	0	0	0	0	0	0	0.110859	0	0	0	0	0
chr18	57705667	57712049	NR_027944	4930511M06Rik	81.0439	72.1394	77.7039	78.1121	306	4.79474	0	0	0	0	2.97136	2.55453	2.63783	2.31783	2.99571	2.23004	1.35742	1.94073
chr12	70891330	70942867	NR_033573	4930512B01Rik	85.0617	71.6904	77.1239	77.1146	240	0.465685	443	0.859577	0	0	0	0	0	0	0	0	0	0
chr5	39852987	39994813	NR_045416	4930513D17Rik	89.4548	66.1824	69.9663	70.7181	516	0.363826	0	0	1281	0.903219	0	0	0	0	0	0	0	0
chr8	98330729	98345628	NR_015574	4930513N10Rik	36.7022	35.6183	34.796	34.9807	666	4.4701	0	0	0	0	0	0	0	0	0	0	0	0
chrX	43620735	43682088	NR_045440	4930515L19Rik	86.0506	63.8006	65.1796	63.0213	0	0	0	0	3171	5.16845	0	0	0	0	0	0	0	0
chrX	100427619	100451945	NM_029170	4930519F16Rik	81.1154	71.751	79.5142	79.1429	1243	5.10976	0	0	0	0	1.67661	1.38993	1.37002	0	0	0	0	0
chr5	115303722	115333888	NM_026263	4930519G04Rik	88.4231	65.3192	68.1914	68.4346	499	1.65418	0	0	0	0	0.175846	0.161976	0.159655	0.150552	0.22579	0	0.225935	0.103368
chr5	15369745	15389584	NR_045974	4930519H02Rik	78.3854	76.1585	83.673	83.132	117	0.589747	0	0	0	0	0	0.194314	0	0	0	0	0	0.248009
chr9	114277441	114286356	NR_040383	4930520O04Rik	73.4724	60.9793	64.3793	63.8053	329	3.69041	0	0	0	0	1.44946	1.33513	0.329	4.33216	2.68603	0.768306	1.43223	1.55485
chr1	161974510	162008717	NM_001162896	4930523C07Rik	80.7674	66.9236	71.0899	70.2966	2889	8.44564	0	0	0	0	0.0991	0.194344	0.191593	2.65621	2.60119	6.36328	3.78221	5.50762
chr14	115231186	115260549	NR_045661	4930524C18Rik	86.378	64.3834	70.2095	68.5766	441	1.50189	0	0	0	0	0.0955016	0	0	0	0	0	0	0
chrX	150773767	150777935	NM_001256259	4930524N10Rik	79.994	41.8927	38.4133	39.2893	2440	58.5413	0	0	0	0	0	0	0	0	0	0	0	0
chr9	89721356	89758866	NR_040735	4930524O08Rik	86.5044	67.0769	68.9089	68.4986	1030	2.74593	0	0	0	0	0	0	0	0	0	0	0	0
chr13	67897530	67931922	NR_045194	4930525G20Rik	64.2559	67.0971	69.3581	68.7607	1088	3.16353	0	0	0	0	0.116133	0.0534863	0	0.49714	0.546762	0.210115	0.373032	0.204799
chr9_random	53161	56293	NR_015516	4930526I15Rik	6.78277	9.1493	8.85521	8.27311	113	3.60792	0	0	0	0	11.5847	11.8832	9.3393	0	20.8296	17.937	17.2557	18.9268
chr19	11271306	11374374	NR_045317	4930526L06Rik	82.748	64.8488	66.7766	68.5353	1382	1.34086	0	0	0	0	4.14868	2.00171	2.86986	0	0.169111	0	0	0
chr14	46163384	46182551	NR_045809	4930527F14Rik	78.112	70.0048	74.4589	73.8956	1157	6.03642	0	0	0	0	0	0	0	0	0	0	0	0
chr14	39711589	39772082	NR_045713	4930529F24Rik	89.6759	59.8736	62.1727	62.6228	1318	2.17876	0	0	0	0	0	0	0	0	0	0	0	0
chr2	145760519	145789962	NM_175280	4930529M08Rik	82.9416	61.3709	67.6497	69.3864	1102	3.74283	0	0	0	0	0.118959	0	0.108006	0.203695	0.101831	0.430457	0.458532	0.559421
chr2	113531209	113548707	NR_040614	4930533B01Rik	91.2806	71.1104	79.3339	79.9502	594	3.39467	0	0	0	0	0	0	0	0	0	0	0	0
chr1	98508633	98559150	NR_040478	4930533P14Rik	90.3984	64.4586	65.3315	66.6492	4514	8.93561	0	0	0	0	0	0	0	0	0	0	0	0
chr4	118877659	118890822	NM_029198	4930538K18Rik	86.9729	65.6608	75.7456	77.3778	945	7.17921	0	0	0	0	0.620818	0.34311	0.225462	0.425215	0.425143	0.449291	0.319062	0.583896
chr17	29033339	29052269	NM_172450	4930539E08Rik	72.8057	61.8232	70.4006	70.4216	630	3.32805	0	0	0	0	2.4304	2.30654	2.13976	0.0630548	0.0630442	0.0888333	0.141941	0.0432928
chr3	9061963	9071076	NR_040597	4930539M17Rik	76.3473	66.1436	69.9531	70.0781	465	5.1026	0	0	0	0	0.25009	0	0	0	0	0	0	0
chr3	13597138	13652865	NR_040598	4930539N22Rik	88.9272	64.1498	65.8759	64.3543	1629	2.92318	0	0	0	0	0	0	0	0	0	0	0	0
chr16	38017408	38054612	NR_040565	4930542C21Rik	90.7238	75.8518	80.7205	81.8539	582	1.56435	0	0	139	0.373616	0	0	0	0	0	0	0	0
chr16	50590615	50654279	NR_040566	4930542D17Rik	89.8854	70.8294	75.7346	76.4374	1072	1.68384	0	0	0	0	0	0	0	0	0	0	0	0
chr11	79483874	79488588	NR_045898	4930542H20Rik	79.9557	65.8195	72.6452	71.085	339	7.19134	0	0	0	0	0	0	0	0	0	0	0	0
chr13	115397435	115488030	NR_045976	4930544M13Rik	91.5604	73.4093	77.3985	76.8212	233	0.257189	0	0	0	0	0	0	0	0	0	0	0	0
chr10	67781812	67783890	NR_045357	4930545H06Rik	95.1724	58.1372	58.1828	57.624	735	35.3705	0	0	0	0	0	0	0	0	0	0	0	0
chr18	69049140	69111182	NR_038051	4930546C10Rik	87.4019	71.9701	75.3391	76.0629	1194	1.9245	0	0	0	0	0	0	0	0	0	0	0	0
chr9	41990320	42017314	NR_040754	4930546K05Rik	79.1436	72.7209	74.0757	75.6545	2133	7.90176	0	0	0	0	0	0.0892817	0.0880025	0.0414924	0.0829708	0	0	0
chr18	67935686	67959597	NR_045376	4930549G23Rik	76.149	72.5227	71.4938	71.7907	618	2.58458	0	0	0	0	0	0	0	0	0	0	0	0
chr19	55715078	55776694	NR_045318	4930552P12Rik	87.6374	76.4571	82.5896	83.1174	1411	2.28999	0	0	0	0	0.0704903	0.0649303	0.128	1.26737	0.90511	1.02029	0.996261	1.40883
chr4	30591745	30782894	NR_040655	4930556G01Rik	86.5392	70.944	77.0771	77.6018	816	0.426892	0	0	0	0	0	0	0	0	0	0	0.301297	0
chr10	96498401	96523693	NR_045358	4930556N09Rik	88.6913	72.1752	77.9201	78.0128	137	0.541673	0	0	0	0	0	0	0	0	0	0	0	0
chr16	4835415	4867691	NM_030192	4930562C15Rik	91.8563	74.1481	80.1884	78.0865	809	2.50651	0	0	0	0	0.133768	0.0410724	0	0	0	0	0	0
chr14	76042065	76066944	NM_029230	4930564B18Rik	91.182	75.2135	80.7766	80.7504	348	1.39877	0	0	0	0	0	0	0	0	0	0	0	0
chr3	82680626	82747560	NR_040382	4930564K09Rik	76.3783	59.3128	68.3703	68.5984	488	0.729076	0	0	0	0	0.1586	0.14609	0.047999	0.135787	0.0905092	0.0637667	0.339628	0.310949
chr3	84153297	84183843	NR_040752	4930565D16Rik	89.1685	79.9967	84.3165	84.397	866	2.83507	0	0	0	0	0	0	0	0	0	0	0	0
chr16	36880604	36897275	NR_040476	4930565N06Rik	88.9221	81.2735	84.1227	85.3073	149	0.893768	0	0	0	0	0.292146	0.201827	0.0663116	0.125062	0.250081	0	0.0938406	0
chr8	128108537	128140570	NR_015535	4930567H12Rik	91.7294	79.6522	86.2808	86.8022	426	1.32988	0	0	0	0	0	0	0	0.183724	0	0	0	0
chr5	124679733	124687146	NR_045369	4930568K20Rik	92.3349	53.9406	56.6773	57.5224	1369	18.4676	0	0	0	0	0	0	0	0	0	0	0	0
chr3	156209716	156224651	NR_040399	4930570G19Rik	53.8466	35.1384	37.3533	37.4171	596	3.99063	0	0	0	0	0	0	0	0	0	0	0	0
chr5	127650934	127664726	NR_045371	4930572K03Rik	91.4378	62.894	62.0889	63.4784	416	3.01624	0	0	0	0	0	0	0	0	0	0	0	0
chr2	52146521	52170760	NR_040620	4930573O16Rik	86.7924	78.0336	84.7502	84.0735	305	1.2583	0	0	0	0	0	0	0	0	0	0	0	0
chrX	17995552	18038400	NM_175228	4930578C19Rik	87.2117	61.8762	68.3554	70.6077	2868	6.69343	0	0	0	0	0	0	0	0.0866772	0	0.244226	1.69101	0.952186
chr15	98816395	98819712	NR_045991	4930578M01Rik	25.8755	40.6616	40.6496	41.6122	792	23.877	0	0	0	0	0.229185	0	0	0.588656	1.17711	0.276438	0.294467	1.34722
chr16	76122857	76156331	NR_040575	4930578N18Rik	91.1111	74.7653	80.1724	77.3188	0	0	0	0	92	0.27484	0	0	0	0	0	0	0	0
chr14	55269347	55273937	NR_038053	4930579G18Rik	28.0261	39.0091	40.2509	38.7996	104	2.2658	0	0	0	0	0	0	0	0	0	0	0	0
chr9	34924312	34938507	NR_029475	4930581F22Rik	66.6131	52.1011	60.8507	60.7427	0	0	140	0.986263	0	0	0	0	0	0	0	0	0	0
chr6	91854226	91900719	NM_198668	4930590J08Rik	90.972	71.7893	79.6343	80.5511	455	0.978642	0	0	0	0	0.0506485	0.0466536	0.0919702	0	0.0433559	0.0610913	0	0.0595454
chr18	83087796	83089952	NR_033307	4930592I03Rik	80.0949	74.702	85.4914	83.0977	57	2.64378	0	0	0	0	0	0	0	0.176243	0	0	0	0
chr3	58496510	58592446	NR_045167	4930593A02Rik	85.9623	69.9645	76.726	77.5732	1598	1.66569	0	0	0	0	0	0	0	0	0	0	0	0
chrX	78664913	78703461	NM_173435	4930595M18Rik	89.8159	57.0086	57.9592	59.9618	4990	12.9449	0	0	0	0	0	0	0	0	0	0	0	0
chr9	121496137	121523373	NR_040740	4930596M17Rik	90.0595	67.9454	69.7395	70.067	2135	7.83889	0	0	0	0	0	0	0	0	0	0	0	0
chr14	51937009	51965164	NR_045736	4930597G03Rik	63.9287	72.9229	77.8212	78.5926	395	1.40295	0	0	0	0	0	0	0	0	0	0	0	0
chr6	39068471	39098311	NR_045813	4930599N23Rik	67.6215	67.0684	70.0423	71.1809	1574	5.2748	0	0	0	0	0	0	0	0	0	0	0	0
chr2	120281433	120295103	NR_040608	4931402G19Rik	85.6131	73.7154	78.6799	79.7952	419	3.06511	0	0	0	0	0	0	0	0	0	0	0	0
chr19	26843290	26898397	NR_045306	4931403E22Rik	91.5244	77.1206	84.8582	84.6043	0	0	139	0.252237	0	0	0	0	0	0	0	0	0	0
chr12	70944672	70954658	NR_038172	4931403G20Rik	90.9682	74.2127	82.4457	83.4227	0	0	238	2.38334	0	0	0	0	0	0	0	0	0	0
chr7	50747413	50761308	NM_028737	4931406B18Rik	80.472	55.9475	56.6034	57.1016	686	4.93703	0	0	0	0	0.0429212	0.0790715	0.116908	0.110242	0.0734823	0.103541	0.0551472	0
chr14	26406289	26410147	NR_033492	4931406H21Rik	78.4074	37.5218	37.1116	37.7975	857	22.2136	0	0	0	0	0	0.0407466	0.0401628	0.0378729	0.0378665	0	0	0
chr7	35021732	35070628	NM_172741	4931406P16Rik	87.8589	81.6656	84.6124	84.4993	1744	3.56675	0	0	0	0	16.4739	19.2937	17.3146	15.8581	15.8801	8.17788	8.48882	9.25987
chr14	55202499	55224745	NM_028890	4931414P19Rik	60.7931	60.5366	62.6332	62.2181	1486	6.67985	0	0	0	0	6.17512	6.43813	6.65393	5.22879	6.6801	5.56577	3.92345	4.38782
chr3	54859163	54887924	NR_040593	4931419H13Rik	73.0572	53.4682	57.9771	58.1728	478	1.66197	0	0	0	0	0	0	0	0	0	0	0	0
chr2	23062995	23122649	NM_027635	4931423N10Rik	76.3153	52.831	55.2248	54.2109	573	0.960539	0	0	0	0	0	0	0	0	0	0	0	0
chr8	107804308	107813428	NM_001166394	4931428F04Rik	58.0549	51.075	55.5987	56.7781	224	2.45614	0	0	222	2.43421	6.2965	7.66755	8.1274	11.2546	12.6849	7.87517	10.3655	7.09594
chr1	31197922	31279501	NR_033445	4931428L18Rik	86.4146	65.8497	70.3064	70.68	1097	1.34471	0	0	89	0.109097	0.181182	0.166891	0	0.155121	0.310189	0	0	0
chr9	40702931	40772195	NM_001081121	4931429I11Rik	84.7093	67.7244	69.9591	70.5993	1659	2.39518	0	0	0	0	0.0564257	0.10395	0.0512304	0	0	0	0	0.0663374
chr9	46111443	46128069	NM_183104	4931429L15Rik	81.8636	57.0949	63.5924	64.0241	427	2.56827	0	0	0	0	0.0881146	0	0	0	0.150855	0	0	0
chr13	48055698	48113977	NR_038004	4931429P17Rik	91.7233	75.5268	78.7967	78.1987	138	0.236792	0	0	0	0	0	0.082285	0	0	0	0	0	0
chr6	118830175	118835561	NR_046053	4931430N09Rik	92.3283	59.941	57.4414	55.9529	1498	27.8128	0	0	0	0	0	0	0	0	0.0704752	0	0.105781	0
chr11	29722394	29725668	NM_176829	4931440F15Rik	36.0454	34.726	41.7077	42.9131	188	5.74221	0	0	0	0	0.052643	0	0	0.180283	0.135189	0.126994	0.202914	0.12378
chr14	63379337	63448963	NR_045503	4931440J10Rik	68.1881	57.399	63.8791	63.6835	1260	1.80967	0	0	0	0	0	0	0	0	0	0	0	0
chr11	89251536	89280262	NM_172534	4932411E22Rik	88.1939	78.5285	81.5603	81.3366	341	1.18708	0	0	0	0	0	0	0	0	0	0	0	0
chr2	26127166	26150077	NM_177841	4932418E24Rik	86.8363	69.8641	81.4467	80.5435	287	1.25267	0	0	0	0	0	0.0505812	0	0.517152	0.329041	0	0	0
chr11	114274718	114310174	NR_027643	4932435O22Rik	86.353	65.1513	70.5394	70.1627	825	2.32683	0	0	0	0	0	0	0	0	0.0865221	0.0609577	0.0649333	0.0594152
chr16	91054179	91069390	NM_001163695	4932438H23Rik	89.0912	65.9928	76.7627	75.8209	180	1.18335	100	0.657419	0	0	0	0	0	0	0.0557716	0	0	0
chr13	24997468	25003649	NR_045182	4932702P03Rik	79.1953	78.669	81.311	80.1138	37	0.598609	0	0	0	0	0	0	0	0	0	0	0	0
chr17	15768751	15778066	NR_045431	4933401D09Rik	84.7357	68.0381	70.0187	68.6994	834	8.9533	0	0	0	0	0	0	0.130687	0.369707	0.123215	0	0	0
chr3	135496657	135503233	NR_040540	4933401H06Rik	91.2675	73.9318	78.3282	79.9595	109	1.65754	0	0	0	0	0	0	0.199599	0	0	0	0	0
chr5	37264833	37268118	NR_045505	4933401P06Rik	91.0879	55.8615	60.6705	57.1015	927	28.2192	0	0	0	0	0	0	0	0	0	0	0	0
chr7	47930106	47946630	NR_045504	4933402C06Rik	90.3406	60.4516	61.6026	60.6863	3704	22.4159	0	0	0	0	0	0	0	0	0	0	0	0
chr1	63801482	63815841	NM_001256158	4933402D24Rik	88.5971	64.8113	69.9998	71.0801	178	1.23964	0	0	0	0	0.208079	0	0	0.0890743	0.178119	0	0.133675	0.122315
chr16	16707779	16718214	NR_045920	4933404G15Rik	89.1208	53.5603	52.0984	51.7392	781	7.48443	0	0	0	0	0	0	0	0	0	0	0	0
chr11	53991273	54026790	NR_045506	4933405E24Rik	88.3627	72.9613	80.32	81.1581	184	0.518062	0	0	0	0	0	0	0	0	0	0	0	0
chr12	33604248	33638654	NR_044986	4933406C10Rik	82.3187	70.6082	76.6188	75.8974	471	1.36895	0	0	0	0	0.225954	0	0	0.483631	0.38684	0.272541	0	0
chr11	18965277	18975743	NR_046037	4933406G16Rik	81.899	80.9043	84.3614	83.3184	613	5.85706	0	0	0	0	0	0	0	0	0	0	0	0
chr7	89891855	89904154	NR_046004	4933406J10Rik	90.1142	69.9629	78.7574	77.9061	229	1.86194	0	0	0	0	0	0	0	0	0	0	0	0
chr12	107923816	107954534	NR_015512	4933406K04Rik	92.2297	70.6496	72.5216	73.0694	1099	3.57771	0	0	0	0	0	0	0	0	0	0	0	0
chr4	124246421	124252781	NR_045819	4933407E24Rik	69.5188	41.6624	51.0362	52.281	728	11.4465	0	0	0	0	0	0	0	0.0828406	0.24848	0.233416	0	0.113755
chr10	74912254	74925849	NR_045841	4933407G14Rik	90.252	58.9538	64.6321	63.7996	1814	13.3431	0	0	0	0	0	0	0	0	0	0	0	0
chrX	72970796	73010038	NR_029443	4933407K13Rik	54.1266	77.6665	83.7469	83.0403	842	2.14566	0	0	0	0	1.42665	1.26719	0.925206	0.567095	0.479769	0.184371	0.0654651	0.299509
chr10	117362514	117385363	NR_045342	4933411E08Rik	89.3784	73.8566	80.0218	80.2525	1514	6.62611	0	0	0	0	0.430558	0.396597	0.6841	0.368626	0.276423	0	0.1383	0
chr5	143942695	143966747	NM_177880	4933411G11Rik	89.1833	71.0259	72.5344	72.8627	236	0.981207	0	0	316	1.31382	0.082666	0	0	0	0	0	0	0
chr15	59846420	59848173	NM_027668	4933412E24Rik	93.8679	67.8979	69.9747	72.1653	372	21.2208	0	0	0	0	0	0	0	0	0	0	0	0
chr14	27177032	27219942	NR_038005	4933413J09Rik	88.5489	75.9957	81.9423	81.5721	50	0.116523	0	0	0	0	0.304654	0.0467707	0	0.782498	0.738901	0.122489	0.260956	0.298475
chr13	118495570	118508818	NR_045508	4933413L06Rik	79.8692	63.1755	66.5577	67.2291	453	3.41938	0	0	0	0	0	0	0	0	0	0.270685	0	0
chr10	115548719	115550973	NM_001161855	4933416C03Rik	66.0984	83.7695	87.3351	86.3816	194	8.60692	0	0	0	0	0.315201	0.145169	0.214634	0	0	0.0950471	0	0
chr13	102024273	102063351	NR_045846	4933416M06Rik	91.4839	75.2096	81.7609	84.1197	445	1.13875	0	0	0	0	0	0	0	0	0	0	0	0
chr8	28253381	28260178	NR_045840	4933416M07Rik	70.7796	77.619	83.7338	83.9037	641	9.43063	0	0	0	0	8.586	10.2814	0	0.52507	0	0.147958	0.171491	0
chr11	115301858	115309582	NM_001033775	4933422H20Rik	80.9104	73.6123	77.9335	82.5468	571	7.39254	0	0	112	1.45003	0.18692	0.430442	0	0.24005	0.240009	0	0	0
chr18	15147503	15206496	NR_045372	4933424G05Rik	85.9577	74.834	81.4845	81.5271	2454	4.15982	1042	1.76631	0	0	0.104781	0	0	0	0	0.252769	0.134627	0.123186
chr14	47222480	47257098	NR_046460	4933425B07Rik	83.3575	71.2919	77.137	77.4576	890	2.57092	0	0	0	0	0	0	0	0	0	0	0	0
chr6	144621387	144642352	NR_040519	4933425H06Rik	92.8111	72.7184	77.9723	79.7572	308	1.46912	0	0	0	0	0	0	0	0	0	0	0	0
chr13	105872201	105911862	NM_025751	4933425L06Rik	89.9692	75.7683	81.0767	81.9991	618	1.55821	0	0	0	0	0	0	0.075093	0.0708115	0	0	0	0
chr12	81891518	81981820	NM_178682	4933426M11Rik	68.8654	57.9067	49.1141	49.1862	13885	15.3762	627	0.694337	0	0	19.5151	23.5197	22.7669	27.5691	25.4685	55.9688	51.3149	52.1314
chr6	89046108	89060031	NM_175017	4933427D06Rik	85.4643	68.8109	77.845	76.8533	212	1.52266	0	0	0	0	0.534792	0.431033	0.424857	0	0	0	0	0
chr11	25226106	25267137	NR_045853	4933427E13Rik	86.1294	62.9841	68.2051	69.4313	968	2.35919	0	0	0	0	0	0	0	0	0	0	0	0
chr7	128126022	128158301	NM_028955	4933427G17Rik	83.9611	60.7777	69.092	68.5086	667	2.06636	0	0	75	0.232349	0.096183	0	0	0	0	0	0	0
chr4	139482025	139499434	NR_045159	4933427I22Rik	87.4326	55.0491	59.2929	60.1162	1576	9.05279	0	0	0	0	0	0	0	0	0	0	0	0
chr7	90086447	90119901	NR_045855	4933430H16Rik	91.3109	72.3206	79.6676	80.1011	596	1.78155	0	0	0	0	0	0	0	0	0	0	0	0
chr11	24381908	24469951	NR_045857	4933430M04Rik	77.2491	73.978	79.6743	80.6851	1410	1.60149	0	0	0	0	0	0	0	0	0	0	0	0
chr3	107691767	107699131	NR_015459	4933431E20Rik	70.8994	51.2838	55.7721	55.4681	69	0.936991	0	0	0	0	1.02542	0.629693	1.35419	3.03283	2.47373	0	0	1.09595
chr6	72070206	72072934	NR_045163	4933431G14Rik	90.0426	72.9495	65.0421	65.1826	644	23.607	0	0	0	0	0	0	0	0	0.130042	0	0	0
chr9	118338956	118346166	NR_040716	4933432G23Rik	83.7743	62.1413	65.2448	66.3788	399	5.53398	0	0	0	0	0.254417	0	0	0	0	0	0	0
chr14	103386628	103433020	NR_045657	4933432I03Rik	86.8452	65.5456	69.7504	69.4927	1289	2.7785	0	0	65	0.14011	0	0	0.170813	0	0	0	0	0.221184
chr8	85872370	85903301	NM_026233	4933434I20Rik	88.7802	70.432	73.0667	72.9392	12	0.038796	0	0	0	0	0	0	0.134641	0	0	0	0	0
chr8	94849931	94880019	NR_033641	4933436C20Rik	69.1278	52.7345	52.4802	52.7021	5829	19.3732	0	0	0	0	5.12389	3.71858	3.94725	11.4324	17.1458	6.18034	6.18442	7.11922
chr7	75562309	75571019	NR_046208	4933436H12Rik	92.4274	76.607	78.9481	78.8118	238	2.73249	0	0	0	0	0	0	0	0	0	0	0	0
chr5	127511158	127568899	NR_040685	4933438B17Rik	91.7621	61.2478	62.8561	62.3849	6506	11.2676	0	0	0	0	0	0	0	0	0	0	0	0
chr14	75415833	75452339	NM_198642	5031414D18Rik	81.2837	68.6973	75.3618	76.1018	382	1.0464	0	0	0	0	0.264121	0.121644	0.0599506	1.58291	1.86526	0.796445	0.848389	1.39733
chr2	166272950	166284270	NR_015558	5031425F14Rik	88.0792	68.8684	79.6935	80.8294	492	4.34629	0	0	0	0	0	0	0	0.096524	0.289523	0	0	0
chr15	84776149	84818401	NM_001033273	5031439G07Rik	79.6675	66.927	72.7633	73.2504	1320	3.12411	195	0.461517	0	0	15.5373	17.8588	20.1871	6.42183	6.33475	15.5903	12.735	15.2746
chr5	53364250	53383531	NR_040413	5033403H07Rik	87.8826	73.68	78.6394	78.0035	381	1.97604	0	0	0	0	0	0	0	0	0	0	0	0
chr13	16949309	17786599	NM_138654	5033411D12Rik	86.1967	68.7965	72.4314	72.6427	5468	0.653059	0	0	0	0	0.531477	0.195823	0.289525	1.18308	1.09189	1.28211	0.682867	0.499869
chr2	59220549	59224739	NR_040510	5330411J11Rik	63.1817	80.9389	86.8168	87.1585	598	14.2721	0	0	0	0	0.448462	0.103272	0.610756	0	0	0	0	0
chr2	131645741	131673392	NR_029381	5330413P13Rik	74.8981	62.2559	70.0154	68.6324	537	1.94206	0	0	0	0	0.0471635	0.173774	0.042821	0.0807589	0.0807453	0.0568877	0	0
chr3	108260986	108339440	NM_001033304	5330417C22Rik	85.6812	65.4928	72.2991	73.823	2301	2.93293	0	0	0	0	0.103534	0.190735	0.188002	0.265924	0.13294	0	0	0
chr6	131493779	131503775	NM_001244628	5430401F13Rik	95.7005	77.957	79.7197	80.2058	646	6.46259	0	0	0	0	0	0	0	0	0	0	0	0
chrX	75233629	75238906	NM_027768	5430402E10Rik	91.2707	61.0188	62.3964	67.2812	0	0	0	0	1811	34.3187	0	0	0	0	0	0	0	0
chr8	36927138	36946011	NR_046181	5430403N17Rik	81.9082	75.1163	80.6048	80.8671	1271	6.73449	0	0	0	0	0.137564	0	0	0	0	0	0	0
chr2	156678138	156688681	NR_015591	5430405H02Rik	61.4309	53.8503	53.9351	54.1664	69	0.654463	0	0	0	0	22.3877	25.0436	23.9268	12.7743	11.1995	1.90947	1.88288	2.97801
chr5	100849860	100858554	NR_034038	5430416N02Rik	36.2911	45.3777	48.9817	50.1563	899	10.3405	0	0	0	0	49.1209	44.1942	47.0182	4.89015	7.82292	0	0.978494	1.79068
chr4	43742905	43747406	NR_033355	5430416O09Rik	87.969	58.9347	71.0615	67.1551	0	0	0	0	285	6.33193	0	0	0	0.1426	0.106932	0.401799	0.695506	0.391632
chr2	118571497	118574543	NR_030716	5430417L22Rik	10.3704	2.71735	1.29699	0.792892	1736	56.9928	0	0	0	0	0.909793	0.838032	0.826025	35.3925	37.5769	24.348	27.4702	27.0744
chr7	138317915	138394459	NM_175166	5430419D17Rik	90.1881	66.3751	68.8478	70.576	2932	3.83048	0	0	0	0	0	0	0	0.406318	0.152343	0.214662	0.152441	0.0697433
chr15	101315560	101321943	NM_001201323	5430421N21Rik	95.8544	74.3311	81.3664	82.8473	311	4.87232	0	0	0	0	0	0	0	0	0	0	0	0
chr13	73837273	73847304	NM_027780	5430425J12Rik	92.4821	73.9506	79.5663	79.5216	299	2.98076	0	0	0	0	0	0	0	0.103833	0	0	0	0
chr12	92284287	92295075	NR_045858	5430427M07Rik	86.8398	80.8022	75.0024	74.8928	606	5.61735	583	5.40415	0	0	0	0	0	0	0	0	0	0
chrX	83115611	83136838	NM_001163539	5430427O19Rik	87.6918	73.7993	71.4326	70.9554	1674	7.88618	1022	4.81462	0	0	0	0.0820091	0	0	0	0.161082	0.114392	0.157006
chr1	133585271	133610041	NM_145509	5430435G22Rik	84.6334	69.4553	75.5689	74.5046	847	3.41946	0	0	0	0	0.278682	0.705927	0.379534	0.715789	0.59639	0	0.358064	0.0819088
chr15	5446317	5544983	NR_045274	5430437J10Rik	90.0221	72.0742	79.6646	80.1183	1860	1.88515	0	0	0	0	0	0	0	0	0.14352	0	0	0
chr11	81674178	81708084	NR_038010	5530401A14Rik	91.4835	59.1724	61.1322	60.7459	2819	8.31416	0	0	0	0	0	0	0	0	0	0	0	0
chrX	102236192	102265463	NR_015467	5530601H04Rik	84.8646	79.1469	82.0946	80.3319	282	0.963411	0	0	0	0	1.83258	1.60363	1.62225	1.64742	1.72558	0.386823	0.176593	0.430897
chr9	77214218	77247223	NR_040378	5730403I07Rik	86.0108	72.0177	75.7983	76.6664	1663	5.03863	0	0	0	0	0.176807	0	0	0.0756875	0	0	0	0
chrX	132639141	132649959	NR_045424	5730412P04Rik	82.7847	53.5372	56.9691	55.5143	1253	11.5825	0	0	0	0	0	0	0	0	0	0	0	0
chr10	94880008	94891274	NR_045338	5730420D15Rik	65.2958	56.4153	61.2483	62.8455	235	2.08592	0	0	0	0	0.169063	0.155728	0.46049	0	0	0.20392	0	0
chr5	149931140	149993612	NR_015478	5730422E09Rik	89.5016	76.9788	79.1623	79.5876	4039	6.4653	580	0.928416	0	0	0	0.196858	0	0	0.0914713	0	0	0
chr10	41287821	41296282	NR_045341	5730435O14Rik	89.0858	73.0085	85.1595	82.9994	0	0	531	6.27585	0	0	0	0	0	0	0	0	0	0
chr6	52258382	52264826	NR_038163	5730457N03Rik	21.2529	7.35292	10.7964	9.85591	480	7.44879	0	0	0	0	0	0	0.108197	0	0	0	0	0
chr3	153452268	153455051	NR_045801	5730460C07Rik	88.5443	65.0197	70.9487	72.2427	232	8.33633	0	0	0	0	0.0990695	0	0	0	0	0	0	0
chr4	44715671	44717982	NR_073462	5730488B01Rik	7.23079	1.46539	1.80242	1.88219	225	9.73605	0	0	0	0	0	0	0	0	0	0	0	0
chr11	25516845	26110576	NR_027973	5730522E02Rik	84.9767	70.2268	76.6354	77.0079	2788	0.469573	114	0.0192006	0	0	0.122657	0	0.111364	0.210028	0.104996	0	0	0
chr1	138110098	138130857	NM_028872	5730559C18Rik	63.4229	62.7353	67.1695	66.5684	708	3.41057	0	0	0	0	20.6531	25.489	26.0118	0.0492543	0	0	0	0
chr5	100506980	100524292	NR_045993	5830403M04Rik	81.0521	59.7108	67.958	67.9214	823	4.75393	0	0	0	0	0	0	0	0	0	0	0	0
chr7	147433199	147483540	NM_175533	5830411N06Rik	89.3371	59.675	60.755	59.421	3275	6.50563	0	0	0	0	0	0	0	0	0	0	0	0
chr5	64436211	64441465	NR_045384	5830416I19Rik	89.8766	71.9869	72.0669	74.7385	568	10.8108	0	0	0	0	0.199804	0.184044	0.060469	0.0570213	0	0.0803331	0.0855724	0.0783004
chr19	53515701	53539286	NR_028427	5830416P10Rik	76.4618	70.3385	79.307	79.9785	2538	10.7611	0	0	0	0	0.158876	0.175614	0.144248	0.0544094	0.0816003	0	0.0408264	0.0373569
chr9	15121357	15162232	NM_176976	5830418K08Rik	78.1783	76.835	79.4633	78.8787	614	1.50214	0	0	0	0	12.3196	11.8615	13.4469	3.98004	3.96408	2.26648	2.18456	2.81305
chr9	103325907	103363590	NR_040466	5830418P13Rik	88.2655	70.0251	77.7912	75.73	2032	5.39235	0	0	0	0	0.245489	0.226126	0	0.280237	0.0700474	0	0	0.0962038
chr12	70565773	70576537	NR_038060	5830428M24Rik	89.2995	73.0778	79.6834	79.1572	475	4.41286	0	0	0	0	0	0	0.176656	0	0	0	0	0
chr5	90990234	91026932	NM_001252661	5830473C10Rik	86.7947	74.0919	78.1373	78.8127	329	0.896507	0	0	0	0	0	0	0.0720006	0	0	0	0	0
chr4	154004799	154010476	NR_045643	5930403L14Rik	29.2178	7.01395	6.7198	7.41185	2531	44.5834	0	0	0	0	0	0.108844	0.134106	16.7686	17.9037	9.44248	9.2992	8.02272
chr5	129085004	129106562	NR_015517	5930412G12Rik	55.8529	39.9076	40.083	40.5733	565	2.62084	0	0	0	0	1.32122	0.608502	0.799711	0	0	0	0	0
chr13	102002081	102017506	NR_046158	5930438M14Rik	76.2934	68.7546	77.8477	76.8267	421	2.72934	0	0	0	0	0	0	0	0	0	0	0	0.0849834
chr1	73664954	73911040	NR_045311	6030407O03Rik	88.9182	74.8203	81.9889	81.5049	3368	1.36863	0	0	0	0	0.101113	0	0	0	0.0865542	0	0	0
chr9	58336409	58347549	NM_176921	6030419C18Rik	60.4734	52.2256	63.1054	62.6167	407	3.6535	633	5.68223	0	0	3.58949	2.76812	3.48636	11.7209	13.2196	33.1263	24.9903	21.4927
chr12	112232607	112252082	NR_036598	6030440G07Rik	86.9458	73.5317	81.7379	82.3972	754	3.87163	401	2.05905	0	0	1.45108	0.167078	1.15279	0.931768	0.93161	0.437566	0.699157	0.852989
chr8	126257857	126263841	NR_040702	6030466F02Rik	88.8972	69.0928	77.7142	76.1688	329	5.49799	0	0	0	0	0.262427	0.120864	0	0	0	0	0	0
chrX	36125956	36315865	NM_183126	6030498E09Rik	83.5928	69.192	71.1501	72.9478	1099	0.578698	0	0	615	0.323839	0	0	0	0.845494	0.563568	0	0	0
chr1	182362503	182413635	NM_001081227	6330403A02Rik	79.7776	57.0022	65.6477	66.0573	3694	7.22444	0	0	0	0	0.0763531	0.0234436	0	0.326852	0.435729	0.706066	0.915619	0.538592
chr3	129456675	129466800	NR_040589	6330410L21Rik	80.2904	52.0758	57.1949	58.0165	1775	17.5309	0	0	0	0	0.308722	0.121873	0.320339	1.17054	1.81214	1.06393	1.52998	0
chr4	63221393	63247387	NM_144905	6330416G13Rik	93.0566	83.0191	85.363	85.1301	576	2.2159	0	0	0	0	3.67983	4.91054	3.72651	6.9069	6.01728	10.698	13.5779	11.1483
chr7	147158201	147164654	NM_001033465	6430531B16Rik	64.7339	58.4217	63.1716	64.682	0	0	0	0	120	1.8596	3.20216	2.17338	2.29525	0	0.288536	0	0	0
chr8	122638051	122689207	NM_001163761	6430548M08Rik	80.8182	62.9727	72.1601	71.6862	3013	5.88983	303	0.592306	0	0	0.419415	0.363162	0.942718	7.58187	7.24309	4.46283	3.35111	4.24294
chr9	107242970	107252014	NM_175486	6430571L13Rik	66.2451	54.8752	57.502	58.4255	201	2.22247	0	0	0	0	0.756922	0.507068	0.437327	7.59981	6.42046	6.72288	5.39311	5.58199
chr8	37552244	37576067	NM_176952	6430573F11Rik	87.6227	81.2901	84.1343	84.5773	913	3.83243	0	0	0	0	2.29123	1.92698	2.17071	5.20265	4.0932	1.44189	1.91992	0.702705
chr6	55346880	55362279	NR_046179	6430584L05Rik	86.6676	63.9699	71.3678	72.2937	1842	11.9618	0	0	0	0	0	0	0	0	0	0	0	0
chr17	9340583	9360887	NR_027881	6530411M01Rik	77.4438	60.5875	66.9332	66.2233	363	1.78783	0	0	0	0	0	0	0	0	0	0	0	0
chrX	47916296	47988435	NR_015505	6720401G13Rik	72.8578	79.0895	82.5107	82.1789	3995	5.53792	0	0	0	0	51.2103	40.2652	37.8096	23.1444	22.1126	5.54789	6.90773	7.22384
chr14	49066026	49134834	NM_172600	6720456H20Rik	71.6265	74.4558	80.3608	80.1591	1037	1.50709	0	0	0	0	0.709368	0.742518	0.878254	3.89244	3.61577	4.55037	3.85286	3.71498
chr19	57583053	57587278	NR_040306	6720468P15Rik	92.7521	71.8263	76.9548	77.101	737	17.4438	0	0	0	0	0	0	0	0.121506	0	0	0	0
chr2	152241322	152270064	NM_177656	6820408C15Rik	76.2655	63.841	71.6473	71.9957	968	3.36789	116	0.403591	0	0	0.218477	0.201244	0.495902	7.85615	8.78992	4.21636	5.19313	5.13709
chr8	32478220	32492910	NR_046272	7420700N18Rik	83.7641	71.2072	73.6925	75.3808	363	2.47107	0	0	0	0	0	0	0	0	0	0	0	0
chr5	52998788	53010250	NR_045738	8030423F21Rik	74.4409	58.6154	63.3664	64.575	200	1.7449	0	0	0	0	0.0610696	0.168758	0.16634	0.0522853	0.209106	0.0736609	0.31386	0
chr13	71021825	71023381	NM_029873	8030423J24Rik	92.0711	38.9868	40.6047	40.5995	624	40.1028	0	0	0	0	0	0	0	0	0	0.292168	0	0
chr2	11259992	11320127	NR_040615	8030442B05Rik	89.2965	73.1224	78.5821	78.2367	194	0.322607	0	0	0	0	0.194235	0	0	0.166296	0	0	0	0
chr4	108615447	108644682	NR_040664	8030443G20Rik	88.8134	73.8815	79.1262	79.4427	922	3.15375	0	0	0	0	0	0	0	0	0	0	0	0
chr18	77872019	77952749	NM_178670	8030462N17Rik	68.3292	65.8194	64.4622	63.7653	2765	3.425	237	0.293571	0	0	19.9134	21.5388	19.4496	20.6225	19.8872	17.8931	20.5461	20.6328
chr11	85515701	85533246	NR_045875	8430403D17Rik	82.8603	75.9139	81.4347	81.3075	1387	7.90539	0	0	0	0	0.110162	0.253681	0.150028	0.0471579	0.0471499	0	0	0
chr6	116600701	116602865	NM_145980	8430408G22Rik	91.2751	29.4024	21.0162	19.4271	1546	71.4418	0	0	0	0	0.145168	0.133718	0	15.5258	15.5123	40.0664	48.4713	30.8625
chr6	135148004	135186258	NM_028982	8430419L09Rik	73.44	69.3544	77.8112	78.6535	385	1.00643	0	0	0	0	2.90604	4.12677	3.40802	2.2807	2.48761	4.13809	4.04497	4.08084
chr18	14390814	14437051	NR_045373	8430422H06Rik	86.9674	76.5719	83.4129	83.1363	1288	2.78565	0	0	0	0	0	0	0	0	0	0	0	0
chr5	149761825	149763234	NR_040686	8430423G03Rik	83.7128	72.5931	76.2479	73.1176	151	10.7168	0	0	0	0	0	0.340333	0	0.31633	0	0	0	0
chr2	153233196	153270215	NM_001001986	8430427H17Rik	66.6177	56.0366	68.136	68.0452	1978	5.3432	1227	3.31451	0	0	2.65928	3.31211	3.32143	6.60117	5.76074	0.55427	0.49949	0.386409
chr2	72541566	72567525	NR_040503	8430437L04Rik	91.2954	75.0142	78.1201	79.7214	1151	4.43392	0	0	0	0	0	0	0	0.473706	0.568351	0.133474	0	0
chr12	102017332	102110820	NM_145448	9030617O03Rik	83.3081	73.8572	80.0935	80.7065	2891	3.09238	0	0	0	0	0.534254	0.836593	0.727594	15.1859	15.2748	52.1324	58.2783	56.4662
chr12	24728066	24782134	NM_001256489	9030624G23Rik	67.4358	64.6014	65.0217	64.0196	0	0	0	0	39	0.0721314	12.5226	14.1302	12.8619	6.90187	6.63272	1.88807	2.51401	1.10417
chr7	125883784	125985005	NM_027815	9030624J02Rik	88.1633	78.3573	83.9466	83.2995	360	0.355657	0	0	0	0	21.8985	27.3658	24.6679	21.2511	19.976	15.3164	13.7295	14.9288
chr19	45892633	46072978	NM_198296	9130011E15Rik	84.1406	75.8006	76.8692	77.2743	11137	6.17539	603	0.334359	0	0	10.7449	12.8831	12.1535	15.3151	15.6722	17.0872	17.0448	17.0077
chr6	54219674	54380215	NR_033635	9130019P16Rik	77.1211	65.4449	71.9216	72.8571	1077	0.670857	0	0	0	0	0	0	0.239937	0.549489	0.549418	1.50269	0.533567	1.15398
chr1	57028312	57032040	NR_024325	9130024F11Rik	7.83743	1.12514	1.05899	1.1272	973	26.0998	0	0	0	0	0.412797	0.380237	0.333146	0.133063	0.0785245	0.221292	0.0589312	0.0539232
chr4	114581893	114593723	NR_030721	9130206I24Rik	49.7091	16.1968	17.7316	17.5112	5392	45.579	0	0	0	0	0.060476	0.0557059	0.164723	0.103554	0	0	0.0777024	0.0710992
chr18	47612321	47630522	NR_033453	9130209A04Rik	91.2215	76.3181	77.6014	77.8907	461	2.53283	461	2.53283	0	0	0	0	0	0	0	0	0	0
chr6	71963889	71992522	NR_046180	9130221F21Rik	89.3694	71.0953	76.2061	75.8821	586	2.04659	0	0	0	0	0.399443	0.367936	0.30222	0.170993	0.227953	0.2409	0.0855372	0.156536
chr11	50898588	50905337	NR_045865	9230009I02Rik	87.6666	62.1524	60.566	61.9068	1243	18.4175	0	0	0	0	0	0	0	0	0	0	0	0
chr2	9804667	9811167	NR_040511	9230102O04Rik	27.9108	4.79102	6.63776	7.06476	2435	37.4615	0	0	0	0	0.301899	0	0	0	0	0	0	0
chr14	35324806	35335987	NM_030062	9230112D13Rik	80.7269	72.3264	74.3996	74.3427	981	8.77381	0	0	0	0	0	0	0	0	0.240061	0	0	0
chr9	60371773	60393689	NR_040463	9230112J17Rik	91.8083	75.4609	73.7389	74.544	2011	9.17594	0	0	0	0	0	0	0	0.801322	0.389726	7.03407	6.10527	6.85608
chr9	51647597	51683990	NR_033560	9230115E21Rik	92.0459	73.2971	78.2085	78.7354	1008	2.76976	376	1.03317	0	0	0	0	0	0	0	0	0	0
chr13	81103334	81218856	NR_015587	9330111N05Rik	91.4829	79.4763	84.0601	83.3487	3566	3.08686	0	0	0	0	0	0	0	0.114855	0.229671	0.161811	0.172364	0
chr18	54771397	54799524	NR_045400	9330117O12Rik	86.6267	71.5549	82.1015	82.3803	625	2.22206	215	0.76439	0	0	0	0	0	0	0.0844944	0	0	0
chr10	28931448	28950585	NM_001162537	9330159F19Rik	90.0816	66.9043	68.2951	66.8257	445	2.32534	0	0	0	0	0.118881	0.219009	0.0269838	0	0	0.035848	0.038186	0.0349409
chr1	189830454	189832869	NR_038007	9330162B11Rik	91.0258	24.4973	47.061	47.5246	1011	41.8634	100	4.14079	0	0	0	0	0	0.0688746	0	0	0	0
chr1	51275229	51390623	NR_045151	9330175M20Rik	86.9069	69.7518	74.7274	75.9302	8237	7.13815	0	0	0	0	0	0	0	0.117826	0.117807	0	0.0884117	0
chr6	127099406	127162437	NR_040274	9330179D12Rik	61.8438	49.4819	54.0826	53.2806	1424	2.25921	0	0	0	0	0	0	0	2.2719	2.46021	0.532219	2.18298	0.850664
chr5	9266192	9480717	NM_172706	9330182L06Rik	81.5877	64.9919	66.9591	67.2002	261	0.121664	0	0	0	0	0.840642	0.639669	0.82961	0.0312923	0.125148	0	0	0.04297
chr15	39965910	39981556	NM_001256056	9330182O14Rik	84.9058	71.8207	77.5478	80.0887	455	2.90809	0	0	0	0	0	0	0	0	0	0	0	0
chr4	144109724	144119256	NM_198662	9430007A20Rik	88.2475	56.8964	55.3722	54.1434	655	6.87159	0	0	0	0	0	0	0	0	0	0	0	0
chr2	158179435	158187245	NR_015463	9430008C03Rik	54.5171	55.7608	59.2785	60.0009	673	8.61716	0	0	0	0	27.4098	19.6361	20.7917	2.34817	2.59567	0.783644	0.607093	1.24988
chr15	93735286	93757542	NR_045737	9430014N10Rik	87.3106	80.001	86.2341	86.2958	702	3.15421	0	0	0	0	0	0	0	0	0	0	0	0
chr18	4634926	4682867	NM_001081963	9430020K01Rik	72.7056	64.4988	70.092	68.6608	0	0	276	0.575708	0	0	4.31047	4.24431	4.56586	1.27257	1.20874	2.3008	4.71074	4.39779
chr7	144567251	144602439	NM_029886	9430038I01Rik	76.7452	71.7885	75.4842	75.7129	326	0.926452	0	0	0	0	13.658	11.7742	12.2414	8.54518	8.69362	11.1939	8.09927	12.9692
chr7	4025726	4072330	NR_033568	9430041J12Rik	71.023	48.9869	53.2699	55.6545	725	1.55566	0	0	0	0	0	0	0	0	0	0	0	0
chr6	53237288	53347210	NR_015553	9430076C15Rik	81.5268	68.5901	75.8719	75.6891	2146	1.95229	0	0	0	0	0.114408	0.0526919	0	0.489757	0.342772	0	0	0.0672523
chr18	54581948	54612948	NR_040338	9430076G02Rik	88.1819	73.5394	81.0577	80.9704	597	1.92581	0	0	0	0	0	0	0	0	0	0	0	0
chr8	113651343	113669398	NR_040363	9430091E24Rik	60.9043	52.7989	47.3392	47.8653	1586	8.78427	0	0	0	0	1.03377	1.26963	0	0	0	0	0	0
chr4	122366501	122382378	NM_023865	9530002B09Rik	85.0447	59.1795	58.7106	60.6536	121	0.762109	0	0	0	0	0	0	0	0	0	0	0	0
chr10	116670808	116675737	NM_029906	9530003J23Rik	90.0873	65.7586	68.7631	67.0893	556	11.2802	0	0	0	0	0.158931	0	0	0	0	0	0	0
chr6	92890575	93061743	NR_015530	9530026P05Rik	78.6221	67.5165	70.6836	71.2829	4313	2.51975	0	0	0	0	0.203778	0	0.185015	2.79146	2.09324	1.72055	3.14188	1.91659
chr5	28793523	29045749	NR_015562	9530036O11Rik	83.356	67.4063	71.9457	71.4486	1886	0.747742	0	0	0	0	0.0593663	0.0546837	0.0539002	0	0	0	0.0762766	0
chrX	149472171	149507458	NR_040272	9530051G07Rik	74.5148	58.0081	62.8378	65.7133	1153	3.26749	0	0	1055	2.98977	0.0767952	0.141476	0.0348622	0	0.0657378	0	0.0493351	0
chr8	11007849	11054541	NR_046017	9530052E02Rik	56.2685	45.6469	50.2629	50.0379	829	1.77546	0	0	0	0	0	0	0	0	0	0	0	0
chr7	28914484	28949830	NM_001164655	9530053A07Rik	85.0217	61.3569	62.0066	62.0514	1714	4.84921	0	0	0	0	0.377126	0.366678	0.399469	0.0358755	0	0	0	0.0246317
chr11	52209929	52222225	NM_153117	9530068E07Rik	64.5374	55.6909	58.4796	59.0088	945	7.68543	0	0	0	0	25.9869	25.0551	24.1775	88.6899	90.2638	88.2649	87.0502	87.8781
chr9	22216020	22249123	NM_026739	9530077C05Rik	83.1377	68.3635	74.4895	74.4502	410	1.23856	0	0	0	0	1.985	2.28554	1.95242	0.283246	0.212398	0.0997611	0	0
chr6	127035133	127059570	NM_177003	9630033F20Rik	67.7413	68.8914	65.8368	65.9287	0	0	1105	4.52183	0	0	25.9152	24.6049	25.1459	24.0331	22.7053	42.846	43.0513	39.5581
chr2	156836177	156905001	NM_001164663	9830001H06Rik	69.7898	62.9006	70.6333	70.5928	4175	6.0662	2013	2.92485	0	0	2.92966	4.24226	4.19274	6.62137	5.73826	1.21284	1.49929	1.48863
chr3	127619088	127658138	NR_040552	9830132P13Rik	85.0111	73.6763	78.9918	79.7704	313	0.801536	0	0	0	0	0.0405743	0.0373739	0.110515	0.034738	0.138929	0	0.104263	0.0477015
chr14	70554211	70559309	NM_001004155	9930012K11Rik	47.3037	34.3357	32.9337	33.9192	720	14.1232	0	0	0	0	6.163	6.34476	5.35769	0.232984	0.0776481	0	0.349935	0.106643
chr7	91081366	91235015	NM_030728	9930013L23Rik	86.9128	66.3862	74.203	73.7342	4598	2.99253	530	0.344942	0	0	0.210603	0.215546	0.212458	0.0601032	0.080124	0	0.0300658	0
chr11	48759651	48792883	NM_001114679	9930111J21Rik1	76.1799	67.8971	69.869	67.5308	0	0	0	0	265	0.797424	0.0883508	0.122073	0.040108	0.0756423	0.0756295	0.426268	0.39731	0.571287
chr1	194999770	195004026	NM_181048	A130010J15Rik	41.1755	31.9698	28.961	29.142	372	8.7406	0	0	0	0	5.16786	5.46857	5.15353	5.86249	6.36281	2.87885	3.76226	3.07061
chr19	31943250	32023896	NM_001081074	A1cf	86.4579	73.7942	79.3448	78.5461	453	0.561714	0	0	0	0	0	0	0	0	0	0	0	0
chr16	25059724	25069144	NR_040374	A230028O05Rik	74.8657	60.7644	63.9769	63.1806	670	7.11253	0	0	0	0	0.0624127	0	0.0566661	0	0.106852	0	0	0
chr7	68850735	69072460	NR_015533	A230057D06Rik	86.989	57.0688	60.0078	60.1229	13223	5.96369	0	0	0	0	0.0897275	0	0	0	0	0	0	0
chr14	68741808	68749428	NR_045897	A230070E04Rik	45.5992	14.0679	15.1986	15.4383	1629	21.378	0	0	0	0	1.07853	0.903149	1.24629	0.0839452	0	0	0.251955	0
chr7	48104522	48153694	NR_040329	A230077H06Rik	87.7886	57.6322	59.4471	61.1407	7235	14.7137	0	0	0	0	0.119082	0.109689	0.0540589	0.101953	0.203872	0.215452	0	0
chr2	6114296	6242657	NR_040333	A230108P19Rik	84.3026	72.619	79.2378	79.5812	3232	2.5179	0	0	0	0	0	0	0	0.0602459	0	0	0	0
chr6	121586190	121629256	NM_175628	A2m	85.4808	62.4514	64.6633	61.8211	1149	2.668	0	0	0	0	1.23046	1.6001	1.57717	0.0309843	0.0309791	0	0.0464985	0.042547
chr15	101051621	101055617	NR_045328	A330009N23Rik	21.3521	10.881	20.6545	21.0413	121	3.02803	109	2.72773	0	0	0.558957	0.512109	0.386634	0	0.247974	0.167651	1.25009	0.817042
chr1	196843592	196864102	NR_015566	A330023F24Rik	89.9818	77.7701	61.847	62.5568	1453	7.08435	1113	5.42662	0	0	0.0971775	0	0	0.277331	0.332741	0.586068	0.998865	1.59947
chr19	37248332	37271031	NR_045329	A330032B11Rik	46.3375	34.4074	33.6027	34.3822	2497	11.0005	0	0	0	0	1.60084	1.38784	1.19696	0	0	0	0	0
chr19	12660357	12671056	NR_015503	A330040F15Rik	44.1525	30.2136	32.6098	31.6815	345	3.2246	0	0	0	0	0.178779	0.164678	0	0.153063	0	0	0	0
chr9	86589474	86595286	NR_045835	A330041J22Rik	20.3122	17.0293	14.318	14.0739	417	7.17481	0	0	0	0	0	0	0	0	0	0	0	0
chr13	48367786	48369253	NR_045162	A330048O09Rik	62.2196	41.8921	43.3408	46.4983	150	10.2249	0	0	0	0	0	0.319876	0.630585	2.97316	1.48633	0.418866	1.33855	0.408267
chr10	72436050	72549453	NR_040646	A330049N07Rik	89.1678	63.4108	65.8442	66.3253	2868	2.52903	0	0	0	0	0.271441	0.416718	0.246448	0	0.154905	0.109136	0.116253	0
chr17	69788665	69838573	NM_001145192	A330050F15Rik	73.3849	55.2646	58.9583	58.9642	1627	3.26	0	0	0	0	0.15444	0.142259	0.210331	0.0661128	0.0661016	0.0931415	0.0992162	0.0907847
chr5	130854720	130860501	NM_198665	A330070K13Rik	90.221	62.4223	61.3404	61.0008	228	3.94395	0	0	0	0	0	0	0	0	0	0	0	0
chr13	44288957	44311856	NR_045088	A330076C08Rik	89.8038	76.2601	84.5713	85.5351	262	1.14415	0	0	0	0	0	0	0	0	0.0797727	0	0	0
chr7	69088786	69127189	NR_015599	A330076H08Rik	88.6405	56.8565	60.9798	60.1437	1719	4.47621	0	0	0	0	0	0	0	0.338862	0	0	0	0
chr18	45843140	46204914	NR_040342	A330093E20Rik	86.1802	70.7932	75.328	76.1387	1171	0.323683	58	0.0160321	645	0.178288	0.513341	0.810601	0.59924	2.69979	2.57379	1.85754	1.97869	1.72433
chr13	29106282	29120673	NR_045077	A330102I10Rik	92.0316	79.3571	84.5266	82.3087	628	4.36384	0	0	65	0.451671	0	0	0	6.71765	3.79213	2.99612	1.58108	0.878792
chr15	80521454	80528040	NR_045309	A430088P11Rik	87.7866	64.8913	72.5547	72.9274	285	4.32736	0	0	0	0	0.700346	0.537516	0.459117	0.0329338	0.0333278	0	0	0.0452239
chr13	114914555	114941800	NR_045836	A430090L17Rik	92.5258	81.208	87.1649	86.8711	480	1.76179	280	1.02771	0	0	0	0.0427455	0	0	0	0	0	0
chr2	43914757	43920844	NR_040622	A430092G05Rik	92.156	73.23	79.4202	79.0029	165	2.71069	0	0	0	0	0	0	0	0	0	0	0	0
chr19	10815436	10860533	NR_027805	A430093F15Rik	91.7561	74.5711	81.4554	81.1641	1732	3.84061	0	0	0	0	0	0.0778565	0.153482	0.144731	0.0723532	0.10195	0	0.298112
chr2	118579880	118588397	NM_001001982	A430105I19Rik	76.0716	58.0258	51.3596	49.3537	2258	26.5117	271	3.18187	0	0	0.179146	0.363034	0.227712	9.17197	9.81449	18.7991	20.7618	25.1895
chr15	83057151	83082161	NM_001170954	A4galt	56.7594	59.3022	67.5522	67.0322	3305	13.2147	0	0	0	0	16.5317	19.2606	17.4006	0.659211	1.00403	0.309572	0.549603	0.100579
chr2	147536428	147543368	NR_046014	A530006G24Rik	90.659	67.7271	77.1667	74.7156	1077	15.5187	0	0	0	0	0	0	0	0	0	0	0	0
chr2	167516707	167522913	NR_015500	A530013C23Rik	90.2204	78.1117	41.1433	40.183	2766	44.5698	2131	34.3377	0	0	0	0	0	0	0	0.805086	1.28639	1.07898
chr12	113727658	113738138	NM_177039	A530016L24Rik	90.0654	61.5934	61.208	61.8679	2678	25.5534	139	1.32634	0	0	0	0	0	16.2679	16.0945	40.949	38.7541	33.9767
chr13	15899075	15919370	NR_046131	A530046M15Rik	87.9192	66.957	69.3125	68.0022	983	4.84356	0	0	0	0	0	0	0	0	0	0	0	0
chr18	61629878	61644261	NR_045419	A530050N04Rik	89.7938	70.0359	68.9206	67.7566	1955	13.5924	0	0	0	0	0	0	0	0	0	0.121429	0	0.236713
chr6	60229036	60353701	NR_015565	A530053G22Rik	87.8328	65.0605	66.3765	67.4262	92	0.0737978	0	0	0	0	0	0	0	0	0	0	0	0
chr2	113839300	113858028	NR_028423	A530058N18Rik	66.945	48.6316	52.8429	51.5667	324	1.73003	0	0	0	0	0	0	0	0	0	0	0	0
chr13	60131071	60218030	NR_046142	A530065N20Rik	91.0812	74.7016	81.2434	81.4836	1606	1.84685	0	0	0	0	0	0	0	0.0392244	0	0	0	0
chr4	16091256	16193372	NR_045765	A530072M11Rik	87.3972	70.2431	75.8045	75.907	225	0.220338	0	0	0	0	0.293968	0.812342	0	0.251683	0.0838802	0.236385	0.251802	0.230404
chr19	56865452	56888173	NM_170757	A630007B06Rik	89.2126	75.0689	79.0539	78.2155	727	3.19968	0	0	0	0	9.82176	9.80584	9.14755	12.0438	11.7706	13.6811	11.9681	14.0799
chr16	14562409	14621377	NR_033556	A630010A05Rik	88.324	60.8236	63.845	63.5538	1987	3.36962	0	0	0	0	0	0.104871	0	0	0	0	0	0
chrX	104344953	104369000	NM_175442	A630033H20Rik	83.4227	58.9797	66.4007	65.7118	445	1.85054	0	0	0	0	0	0	0.0524635	0.148484	0.2475	0.0696978	0.148527	0.271902
chr5	20456806	20462216	NR_030699	A630072M18Rik	20.5905	14.5333	7.14787	7.41967	1924	35.5638	453	8.37338	0	0	2.0186	1.9166	1.71996	4.22756	5.02436	2.80938	2.83301	3.68757
chr3	107033531	107036949	NM_001256174	A630076J17Rik	75.0505	54.0411	54.8329	55.0418	161	4.71036	0	0	0	0	0	0	0	0.297955	0	0	0	0
chr4	43764730	43772336	NR_040667	A630077J23Rik	91.1209	81.9059	83.8823	84.2153	520	6.83671	0	0	0	0	0	0	0	0	0	0	0	0.251619
chr16	98283676	98303604	NR_015491	A630089N07Rik	69.0334	60.7086	62.402	62.6131	553	2.77499	0	0	0	0	19.363	17.0636	17.7324	10.8366	10.0455	10.0094	12.0623	10.0518
chr12	113649233	113661409	NR_036459	A730018C14Rik	91.6702	66.3747	67.0656	69.231	2345	19.2592	0	0	0	0	0	0	0	0	0	0	0	0
chr3	121337855	121346403	NR_036456	A730020M07Rik	89.3552	66.262	68.9861	69.2525	998	11.6752	0	0	0	0	0	0	0	0.742819	1.34274	1.63139	2.73949	2.75498
chr2	129044704	129061342	NR_045838	A730036I17Rik	79.6411	71.9522	81.3873	82.7304	466	2.80082	137	0.823416	0	0	0.400424	0.27663	0.454444	0.171413	0.0428461	0.0603729	0.0643105	0.353072
chrX	140588237	140600817	NR_040271	A730046J19Rik	85.5143	57.8854	61.8668	59.9478	1013	8.05246	0	0	0	0	0	0	0	0	0.0307315	0.0433028	0.046127	0.042207
chr7	80458691	80520660	NR_040324	A730056A06Rik	79.0352	62.5542	67.1319	67.0866	4464	7.2036	99	0.159757	0	0	0	0	0	0	0	0	0	0
chr11	95006366	95020361	NR_040279	A730090H04Rik	51.5307	20.652	26.4617	27.378	3888	27.7814	0	0	0	0	0.331975	0.20386	0.502348	0	0	0	0	0
chr13	91508594	91527690	NR_045161	A830009L08Rik	68.9393	59.9628	63.5249	64.1517	443	2.31986	0	0	0	0	0	0	0	0	0	0	0	0
chr1	11404185	11591902	NM_001160370	A830018L16Rik	79.6604	63.7965	68.4191	69.2763	2087	1.11178	0	0	0	0	1.23882	1.60257	1.30373	0.146581	0.299962	0	0	0.0318725
chr18	32518710	32537938	NR_045403	A830052D11Rik	58.1003	42.1751	42.5097	42.5061	223	1.15977	0	0	174	0.90493	0.348319	1.28338	0.632496	0.149108	0.149083	0	0.447537	0
chrX	155970599	156031013	NM_001033472	A830080D01Rik	67.6341	70.7439	73.6384	72.6779	786	1.30102	0	0	0	0	18.9628	16.8079	16.0566	3.45708	2.7127	1.41797	1.31344	0.901366
chr13	78337277	78375825	NR_045195	A830082K12Rik	30.9904	20.0526	21.155	21.6222	1805	4.68247	0	0	0	0	0	0.354126	0.139621	0.19749	0.197457	0.185486	0.0987917	0.180793
chr19	4439322	4448325	NR_045990	A930001C03Rik	49.4982	39.9756	43.0459	44.8777	203	2.2548	0	0	0	0	0	0	0	0	0	0	0	0
chr16	19876660	19884367	NR_015488	A930003A15Rik	93.0874	68.0246	74.9363	75.7663	653	8.47282	0	0	0	0	0	0	0	0	0	0	0	0
chr2	17946815	17959368	NR_028376	A930004D18Rik	21.2177	20.9901	23.4847	23.5957	799	6.36501	0	0	0	0	0.374472	0.246382	0.339993	3.29768	3.57188	2.83914	4.81139	3.39623
chr19	29578152	29596477	NR_015567	A930007I19Rik	76.5008	71.6326	73.5742	74.5527	681	3.71623	0	0	0	0	0.0764538	0.0704234	0.0694144	0.19637	0.196337	0.184434	0.0982314	0
chr10	115007041	115019510	NM_029982	A930009A15Rik	92.1043	69.6979	73.2003	73.3389	963	7.72315	0	0	0	0	0	0	0	0	0	0	0	0
chr5	99726262	100158079	NR_030692	A930011G23Rik	87.0077	73.9983	80.2007	80.1556	11960	2.76969	632	0.146358	0	0	0	0	0	0.30749	0.395277	0.0618857	0.197766	0
chr14	65206951	65212798	NR_040709	A930011O12Rik	11.7361	15.4039	20.1068	18.481	1050	17.9579	0	0	0	0	0.674392	1.0871	0.57403	0	0	0	0	0
chr17	36131448	36175119	NR_015618	A930015D03Rik	66.1583	62.8762	64.609	64.8325	1345	3.07985	0	0	0	0	4.60001	5.73265	3.19377	1.15834	0.926512	0.326379	0	0.954361
chr7	20002814	20006766	NR_073014	A930016O22Rik	35.8021	36.6857	50.1611	50.9452	209	5.28846	0	0	0	0	0.479957	0.378973	0.410244	33.3252	33.077	45.0596	45.8434	43.7544
chr2	103962925	103964903	NM_026634	A930018P22Rik	14.6476	12.6193	14.5128	14.8423	151	7.63397	0	0	0	0	0	0	0	0.448335	0.22413	0.631626	0.672821	0
chr2	146085021	146092896	NR_040619	A930019D19Rik	89.4859	69.0374	70.2303	69.909	1170	14.8571	0	0	0	0	0	0	0.194061	0.182996	0	0	0	0.251286
chr1	132628552	132641199	NM_177604	AA986860	76.5144	67.8095	79.9458	80.4433	562	4.44374	0	0	0	0	2.32982	3.63178	2.44073	0.562607	0.306825	0.432336	0.383777	0.632094
chr5	125956242	125997773	NM_030210	Aacs	82.0062	77.3526	80.3518	81.0731	925	2.22725	610	1.46878	0	0	22.3172	25.5707	25.6491	3.35538	2.93546	2.75751	1.53861	1.91981
chr4	144043673	144053659	NM_001085503	Aadacl3	84.9704	55.5713	53.1674	53.2921	2276	22.7919	0	0	0	0	0	0	0	0	0	0	0	0
chr13	64393143	64414018	NM_025370	Aaed1	57.2098	57.5416	55.7818	56.2609	140	0.670659	0	0	0	0	18.2577	17.7841	13.147	39.1686	36.4673	59.9911	53.1183	56.2526
chr9	63450461	63489696	NM_025857	Aagab	81.8196	73.4215	77.0142	76.5779	1281	3.26494	0	0	0	0	25.3552	25.8399	25.286	28.0012	29.8436	21.8799	20.1877	24.4974
chr6	86799510	86953221	NM_001040106	Aak1	81.6021	70.3361	67.5192	67.9618	18148	11.8066	727	0.472966	0	0	3.048	3.27244	3.29121	13.103	12.1231	8.76686	8.2077	9.03012
chr8	113557741	113579469	NM_146217	Aars	80.611	78.5862	78.0873	77.5477	193	0.888255	0	0	0	0	88.0133	103.639	102.624	29.7671	30.9431	32.243	31.8198	35.8066
chr17	45643789	45657792	NM_198608	Aars2	73.2821	68.4179	74.678	73.2034	22	0.157109	0	0	0	0	20.7096	21.8689	23.9818	23.4064	22.6546	29.6284	23.6375	27.8516
chr5	77304959	77334539	NM_173765	Aasdh	81.736	73.5506	74.3052	75.4779	531	1.79513	0	0	0	0	9.63307	11.8594	9.92347	6.82	6.38275	6.87097	8.03316	7.29604
chr6	23022172	23082986	NM_013930	Aass	83.0385	72.5384	76.8695	76.6657	776	1.27602	0	0	0	0	8.59695	8.17431	6.88218	0.0395718	0	0.0557499	0	0
chr11	119868631	119903095	NM_001198787	Aatk	82.7455	66.7074	73.9604	73.2643	1021	2.96251	0	0	86	0.249536	1.0401	1.07602	1.18028	0.0556557	0.0834694	0.156819	0.5429	0.114638
chr9	21330620	21349775	NM_001198794	AB124611	87.1885	72.1628	78.589	76.6372	569	2.9705	0	0	0	0	0.146283	0	0.144581	0	0	0	0.204604	0
chr16	8513521	8621660	NM_172961	Abat	82.6999	73.5184	79.0252	79.3864	3007	2.78068	0	0	0	0	1.75122	2.07876	2.84871	7.44346	7.5482	14.3899	14.6253	11.2421
chr4	53043660	53172767	NM_013454	Abca1	87.2978	74.1274	80.2353	80.2522	1981	1.53439	0	0	53	0.0410512	1.44735	1.94053	1.89812	6.34725	5.20359	7.52617	4.7317	6.91978
chr1	71289663	71461484	NM_175210	Abca12	90.7089	77.0417	83.43	83.3047	4572	2.66091	0	0	0	0	0.019917	0.0733841	0.126582	0.409251	0.323935	1.48946	2.22635	1.42835
chr11	9091944	9584262	NM_178259	Abca13	88.6298	65.7887	70.7901	71.5111	1170	0.237651	0	0	80	0.0162497	0.0102318	0.00942471	0	0	0	0	0	0
chr7	127347477	127468866	NM_026458	Abca14	86.9102	64.0124	66.413	66.4358	4818	3.96906	0	0	0	0	0	0.0287494	0	0	0	0	0	0
chr7	127472197	127551201	NM_177213	Abca15	86.0025	59.2282	60.6869	59.1306	3619	4.58078	0	0	0	0	0	0	0	0	0	0	0	0
chr7	127565214	127688325	NR_024051	Abca16	84.1071	62.0742	62.1867	62.1333	2636	2.14116	0	0	0	0	0	0	0	0	0	0	0	0
chr2	25284193	25304059	NM_007379	Abca2	79.742	70.0164	74.2278	74.7795	916	4.61089	0	0	0	0	10.6197	12.1328	11.7348	16.2285	16.2962	29.5905	20.996	26.7367
chr3	121747377	121882979	NM_007378	Abca4	86.7996	71.0815	79.8717	79.7346	7053	5.20125	639	0.471232	0	0	0.114777	0.0845789	0.145892	10.2591	9.9233	2.85189	3.30334	2.37491
chr10	79460359	79478317	NM_013850	Abca7	68.0424	58.2352	72.0301	73.2565	412	2.29424	407	2.2664	0	0	14.828	13.0058	12.7965	7.04081	7.14792	5.00542	4.81169	4.70027
chr11	109886947	109957251	NM_153145	Abca8a	90.2696	70.0887	72.7179	73.112	151	0.214782	0	0	0	0	0	0	0	0.74173	0.843894	0.360334	1.65049	1.05365
chr11	109962135	110029467	NM_147220	Abca9	91.4334	72.6707	74.3586	74.6097	1261	1.87281	0	0	0	0	0	0	0	0.342422	0.136946	0.0964827	0.308326	0.125388
chr8	126476358	126507022	NM_019552	Abcb10	73.1467	63.7228	67.0076	67.1415	624	2.03496	0	0	0	0	14.778	15.8992	16.4585	32.761	31.541	39.2147	37.7723	39.3807
chr2	69076338	69180673	NM_021022	Abcb11	89.6518	74.8976	80.6224	80.4095	328	0.314372	0	0	0	0	0	0.0317445	0	0	0	0	0.0442794	0.0405165
chr5	8660091	8748570	NM_011076	Abcb1a	80.5544	64.9725	69.6342	69.4936	126	0.142407	0	0	135	0.152579	3.79356	4.21193	4.30534	0.405987	0.434912	1.26649	2.61115	1.39373
chr5	8893720	8959226	NM_008830	Abcb4	83.9581	65.8809	72.2831	72.6879	1217	1.85785	0	0	0	0	0	0.0769283	0.151652	1.03679	1.35832	19.6937	14.1642	18.9008
chr12	120106296	120204894	NM_029961	Abcb5	84.4592	68.0271	74.4943	74.8396	326	0.330636	0	0	0	0	0	0	0	0.0376874	0	0	0	0
chrX	101475903	101609185	NM_009592	Abcb7	81.6118	80.7953	81.2193	82.0091	44	0.0330127	0	0	57	0.0427665	18.5401	16.2466	16.4895	21.4551	22.3733	26.1191	27.7104	26.6216
chr5	23899973	23915765	NM_029020	Abcb8	76.0526	62.6266	58.3393	58.4886	1110	7.02888	0	0	0	0	15.1791	17.1917	15.9265	67.7094	68.6586	77.8657	75.2037	74.5761
chr5	124511865	124545807	NM_019875	Abcb9	81.8232	72.0905	76.9157	76.6381	1359	4.00389	0	0	0	0	0.206539	0.428058	0.421925	3.89027	4.50841	11.2105	12.6715	10.5626
chr16	14361650	14474971	NM_008576	Abcc1	87.0642	72.6052	73.607	73.5548	4799	4.23487	429	0.378571	0	0	17.04	19.4381	20.389	2.97093	3.52588	13.9177	15.5142	20.9288
chr17	46440178	46464972	NM_170680	Abcc10	82.811	72.6676	77.4907	77.242	401	1.61733	0	0	0	0	6.91408	7.13681	6.3721	5.71132	5.94829	2.30492	3.25878	3.18608
chr8	89028739	89090489	NM_172912	Abcc12	89.4971	70.2281	73.5051	72.8625	1069	1.73117	0	0	0	0	0	0	0	0	0	0	0	0
chr19	43856797	43912708	NM_013806	Abcc2	87.0496	71.8941	74.4534	74.6102	573	1.02484	0	0	0	0	0.311812	0.0861651	0.113241	0	0	0	0	0.0366584
chr11	94204608	94254290	NM_029600	Abcc3	87.7179	70.2661	78.0395	78.0981	1783	3.58882	0	0	0	0	0.235863	0.217259	0.244738	0.375025	0.432647	0	0.259755	0.237681
chr14	118881913	119076153	NM_001163675	Abcc4	83.2772	77.9326	84.29	84.9872	2489	1.2814	728	0.374794	0	0	32.3045	36.6978	36.1992	1.75951	1.67139	3.7533	4.50738	5.41725
chr16	20331376	20426467	NM_013790	Abcc5	83.1198	78.467	80.1295	80.3645	2429	2.5544	0	0	0	0	19.9866	21.0402	20.3983	20.183	23.4911	9.10393	6.59595	11.0225
chr7	53231749	53285656	NM_018795	Abcc6	89.0098	68.5007	74.4023	74.1128	284	0.526833	0	0	0	0	0.238045	0.219269	0.247002	0	0	0	0	0
chr7	53359892	53435403	NM_011510	Abcc8	87.9345	71.6989	70.7007	71.521	8661	11.4699	261	0.345645	0	0	2.92824	2.76	2.53497	27.0819	30.4583	28.338	28.8301	28.4216
chr6	142536381	142650794	NM_021041	Abcc9	91.6278	76.7157	79.4634	79.4907	4833	4.22417	248	0.216759	0	0	0.112949	0.124849	0.12306	88.9539	91.1547	96.9923	100.38	93.782
chrX	70961935	70983626	NM_007435	Abcd1	71.6134	60.1278	58.9981	59.4809	2677	12.3415	0	0	0	0	2.27491	4.23752	3.16702	19.65	20.9882	27.6224	23.838	24.6056
chr15	90976301	91022238	NM_011994	Abcd2	86.9314	70.3586	74.8208	75.2373	3007	6.54592	0	0	0	0	0.121197	0.279094	0.165057	1.21923	1.37464	3.03335	4.20443	4.63081
chr3	121461827	121518133	NM_008991	Abcd3	74.4538	71.3933	64.8959	66.9062	3754	6.66714	554	0.983909	0	0	16.8955	16.7277	18.2792	66.0029	68.3733	90.424	89.3671	92.5963
chr17	31194638	31254926	NM_009593	Abcg1	73.9765	67.5976	72.8212	73.1765	3754	6.22678	430	0.713243	0	0	5.06873	5.43824	5.09884	5.27661	5.05384	0.868438	0.666056	0.711029
chr9	44081272	44096327	NM_138955	Abcg4	62.4877	53.766	61.2877	61.4494	183	1.21554	0	0	0	0	0.236162	0.609096	0.514602	0.525699	0.7682	0	0.0606864	0.166587
chr17	85057573	85082263	NM_031884	Abcg5	89.3001	65.7048	68.8316	68.1971	957	3.87606	0	0	0	0	0	0	0	0	0	0	0	0.0922377
chr17	85082470	85099673	NM_026180	Abcg8	84.8026	65.879	68.2077	70.8927	455	2.64489	0	0	0	0	0	0	0	0.0400757	0	0	0	0
chr5	31252438	31257468	NR_003522	Abhd1	71.8772	65.2861	55.3616	55.1101	1659	32.9821	246	4.89066	0	0	0	0	0	0	0	0	0	0
chr2	150658250	150730467	NM_024465	Abhd12	75.6003	70.4732	73.0703	74.0207	2123	2.93975	0	0	0	0	19.4208	23.7113	19.5456	18.9802	18.1144	47.1815	43.4319	41.6796
chr8	9977716	9992154	NM_001081119	Abhd13	55.8487	50.9936	45.3238	45.8774	0	0	265	1.83543	0	0	11.6032	10.6118	10.595	11.2316	10.7722	7.42998	9.30023	8.70507
chr11	77328618	77334130	NM_026185	Abhd15	41.7717	36.6509	44.92	44.9184	123	2.23149	123	2.23149	0	0	0.212299	0.342219	0.289128	0.363524	0.81779	2.24062	1.15928	2.37112
chr17	35226235	35239932	NM_178592	Abhd16a	74.8394	64.1394	65.4151	66.8536	335	2.44579	0	0	38	0.277433	16.6974	18.1147	18.2762	41.6956	45.1824	60.9796	53.9916	53.6566
chr2	181227910	181229685	NM_183181	Abhd16b	71.7165	64.0398	61.3928	62.9948	157	8.84507	0	0	0	0	0	0.284029	0	0.175998	0	0	0.132061	0.120838
chr7	86418151	86506487	NM_018811	Abhd2	84.4862	73.5913	77.5765	77.5649	3653	4.13535	0	0	194	0.219616	9.10049	8.87902	11.3067	5.89486	4.20258	6.86052	9.61574	8.16508
chr14	54878906	54888844	NM_134076	Abhd4	67.523	51.4135	57.9959	56.4378	382	3.84383	0	0	0	0	37.0507	40.0754	38.0357	67.239	68.7923	36.3209	35.1713	36.554
chr14	8835415	8889069	NM_025341	Abhd6	68.8029	69.4457	74.0064	74.0051	2631	4.90364	0	0	0	0	6.67771	5.98697	5.65867	3.12539	3.35351	9.9876	7.89344	8.47876
chr8	73980598	73987556	NM_022419	Abhd8	40.2981	54.7606	61.0097	60.7777	605	8.69503	0	0	56	0.804829	18.1366	20.7991	20.5011	26.475	30.5071	23.298	28.779	26.3333
chr2	22795508	22895760	NM_001077190	Abi1	73.6563	70.8534	72.9741	71.4647	1112	1.1092	0	0	0	0	29.7711	26.9393	25.8338	13.7711	11.5333	9.13247	8.89012	6.45291
chr11	95691385	95703790	NM_001163464	Abi3	48.422	38.476	58.6373	57.3682	2815	22.6925	290	2.33777	0	0	5.62786	6.34235	6.07	20.5011	22.1263	45.9824	43.7033	46.2621
chr16	56477958	56690248	NM_001014399	Abi3bp	85.7119	73.4498	80.0221	80.2862	1915	0.902068	0	0	0	0	0	0	0.0398793	0.338593	0.827181	0.279212	1.46703	0.516391
chr2	31615464	31659747	NM_009594	Abl1	82.5924	67.083	64.336	63.9798	6107	13.7908	223	0.503579	0	0	20.4163	26.7678	27.1528	35.6063	34.1519	19.0375	19.7666	20.9547
chr1	158488917	158579750	NM_001136104	Abl2	74.6174	72.0083	75.0374	75.3546	1206	1.32771	0	0	0	0	13.0064	15.3944	17.8118	5.8531	6.00135	6.34955	6.17257	6.37602
chr19	57107753	57271982	NM_001103177	Ablim1	82.3547	70.0357	60.7728	60.1158	41130	25.0443	6746	4.10768	320	0.19485	3.3431	3.94439	4.00541	79.597	81.623	140.02	132.297	128.499
chr5	36100528	36227628	NM_001177696	Ablim2	84.4328	69.6428	74.9406	74.9159	6846	5.38631	103	0.0810386	0	0	0.771764	0.843467	0.893052	9.45941	10.3711	13.1215	13.1491	15.027
chr18	61959046	62071506	NM_001164491	Ablim3	87.1139	70.1816	77.8643	76.9798	3344	2.9735	437	0.388583	0	0	1.57175	1.55915	1.31726	5.67463	4.48481	3.5544	7.45647	4.74349
chr11	76230235	76391229	NM_198894	Abr	73.3571	64.5076	70.5637	70.9106	10452	6.49217	1112	0.690709	0	0	18.196	20.4132	20.3663	23.4453	22.6515	11.6858	15.7928	11.3514
chr15	41696838	41701266	NM_175456	Abra	85.4751	34.6663	22.4007	20.5025	3533	79.7877	0	0	99	2.23577	0	0	0	12.5999	10.646	89.2556	58.0582	39.4777
chr6	88785907	88791929	NM_030251	Abtb1	59.9773	55.2773	56.0654	57.2261	276	4.58319	0	0	0	0	20.8127	24.2301	22.0457	26.8109	26.1465	36.9584	26.2459	28.7733
chr2	103406466	103558580	NM_178890	Abtb2	83.5001	57.6986	58.1019	58.5322	28847	18.9641	136	0.0894066	0	0	2.48761	3.5568	4.65197	27.7191	26.5066	28.3481	26.953	22.7856
chr9	119057160	119066211	NM_146230	Acaa1b	63.0798	44.6372	45.456	46.1118	603	6.66225	0	0	0	0	1.65309	1.21816	1.50088	0.0943539	0.094338	0.265857	0.141598	0
chr18	74938865	74965861	NM_177470	Acaa2	78.6499	64.1985	52.3461	52.3791	8149	30.186	3395	12.5759	0	0	18.3082	22.3708	22.2764	251.116	250.008	343.564	345.168	325.353
chr11	84008939	84215153	NM_133360	Acaca	90.158	81.5212	88.0069	88.2442	1937	0.939315	204	0.0989264	0	0	18.556	21.1588	23.6663	8.5159	7.49523	2.67346	4.00107	3.33802
chr5	114615526	114700767	NM_133904	Acacb	83.1635	77.0282	73.2693	73.1848	5961	6.99311	1295	1.51922	521	0.611208	4.86234	6.74521	5.97484	90.2305	87.6744	117.533	104.048	114.375
chr9	103966032	104029976	NM_175324	Acad11	81.7994	72.7503	80.0292	80.151	341	0.533279	0	0	0	0	15.1131	15.673	16.2885	32.524	34.5867	107.886	104.355	103.464
chr5	122048289	122068947	NM_178799	Acad12	69.235	60.1112	69.5928	69.0804	990	4.79233	0	0	0	0	2.08359	2.33051	2.02687	15.4816	14.205	58.0725	52.8726	53.3661
chr1	66877412	66909883	NM_007381	Acadl	60.9596	63.6524	51.9846	51.9638	4686	14.4313	2379	7.32654	58	0.178621	36.8564	35.8259	39.0961	238.486	233.372	311.3	314.231	305.491
chr3	153585316	153607607	NM_007382	Acadm	75.4989	67.7175	59.1689	59.1945	2708	12.1484	1328	5.95756	0	0	59.4606	58.2939	52.1705	200.505	202.257	297.052	306.485	287.491
chr11	69823684	69828930	NM_017366	Acadvl	69.1445	59.9892	46.538	47.5359	909	17.3275	92	1.75372	0	0	17.5862	19.049	20.698	227.313	231.317	317.004	322.511	308.026
chr7	86198368	86259985	NM_007424	Acan	85.2286	67.7611	72.8921	72.6376	436	0.707597	0	0	0	0	1.53762	1.81208	1.95035	0.0580784	0.0387124	0	0	0
chr16	31092498	31201324	NM_030138	Acap2	83.3744	74.8019	79.0197	78.6434	1529	1.405	0	0	0	0	16.9686	17.0511	18.9543	6.47147	6.71246	3.31816	3.4685	4.02007
chr9	53388626	53418455	NM_144784	Acat1	78.7988	69.6845	61.6701	61.5451	3749	12.5683	1399	4.69007	0	0	14.331	14.5159	13.5671	122.87	122.064	166.152	171.222	158.77
chr1	182656173	182684335	NM_133225	Acbd3	67.749	62.9012	63.0745	62.6854	557	1.97784	0	0	0	0	19.2938	20.5973	21.2903	21.6436	22.7833	17.3644	17.2256	15.6454
chr11	102963001	102973513	NM_025988	Acbd4	40.7427	33.9594	35.6636	36.3532	661	6.28805	0	0	0	0	15.7033	17.1668	19.5843	10.859	12.1128	11.76	11.8619	13.9984
chr1	157405249	157534363	NM_028250	Acbd6	83.8943	74.2176	79.1879	79.2607	756	0.585529	0	0	0	0	57.0578	63.0938	64.0154	42.877	45.5423	58.6916	50.6591	53.4728
chr2	93675609	93689933	NM_183220	Accs	70.4284	68.7294	75.2631	74.8756	773	5.39654	0	0	0	0	3.15095	2.65364	2.45214	7.5536	5.93397	5.64662	3.5858	5.08038
chr11	105829258	105851278	NM_207624	Ace	75.3967	57.8901	61.119	62.6307	433	1.96639	54	0.245232	0	0	0.481351	0.506725	0.530681	0.284153	0.35318	0.539125	1.23693	1.88302
chrX	160578411	160626350	NM_027286	Ace2	86.8898	64.7448	72.3824	70.9198	1626	3.39181	0	0	0	0	0	0	0	0	0	0.121309	0.387662	0.236479
chr4	86520317	86566785	NM_139306	Acer2	67.3154	61.6787	69.9305	70.3289	906	1.94973	0	0	0	0	1.98019	1.63788	1.54103	4.74009	4.32417	2.19349	2.70001	2.80314
chr7	105362169	105458037	NM_025408	Acer3	72.3863	69.5008	72.5689	73.3001	0	0	0	0	121	0.126215	5.4105	5.09965	5.48354	5.81725	5.17001	2.8836	3.98778	3.35304
chr5	137729504	137735691	NM_009599	Ache	32.5041	21.0346	23.7784	23.8304	288	4.65492	0	0	0	0	0.571362	0	0.148216	1.188	0.558965	0.590714	0.524367	0.479805
chr14	55260997	55272538	NM_001085472	Acin1	61.8416	71.4929	71.8806	72.7343	104	0.901135	0	0	0	0	91.7701	103.353	107.738	66.6237	67.835	36.9186	35.125	36.3406
chr11	100337665	100389314	NM_001199296	Acly	79.0368	77.8234	80.5172	80.8911	977	1.89161	0	0	0	0	106.775	113.49	113.278	33.6837	33.4607	9.53571	10.722	9.51004
chr6	6906017	6989220	NM_001077713	Acn9	77.5853	77.3386	78.9204	79.7104	0	0	0	0	46	0.0552865	25.0424	25.6301	22.7366	21.4402	17.0699	34.6805	29.1964	35.9838
chr15	81702892	81745567	NM_080633	Aco2	80.0342	60.6513	38.5412	38.7417	23050	54.0129	6791	15.9133	0	0	101.337	104.664	102.535	249.383	254.789	355.594	369.15	344.744
chr12	85350451	85358619	NM_012006	Acot1	55.9891	43.1623	39.1032	40.4383	688	8.42311	0	0	0	0	16.2142	19.328	16.3449	56.7526	55.008	30.1986	19.1477	18.0812
chr4	106417165	106472436	NM_025590	Acot11	87.8646	74.1818	79.1268	79.3036	2857	5.16908	0	0	0	0	2.36719	2.2895	2.65967	9.14543	8.96658	18.7019	13.6486	22.438
chr13	24909823	24923358	NM_025790	Acot13	73.5289	58.8612	45.2752	44.9012	4895	36.1655	117	0.864426	0	0	94.425	80.523	62.4048	175.398	165.657	249.922	235.784	261.25
chr12	85328810	85334825	NM_134188	Acot2	46.6963	42.8518	33.2322	33.4761	1127	18.7365	0	0	0	0	3.88848	4.0295	3.604	87.3905	92.7153	92.7293	70.1536	79.2399
chr4	151560242	151645964	NM_001146057	Acot7	86.1398	66.9003	61.4847	61.9566	14229	16.599	1065	1.24239	0	0	54.7544	61.8917	60.3736	71.5489	76.3154	83.0401	83.762	83.1316
chr2	164618267	164630381	NM_133240	Acot8	71.8654	64.7508	64.9006	67.3331	512	4.22651	0	0	0	0	20.948	21.6489	21.0294	16.0393	11.8087	19.5152	12.4728	16.018
chr11	116033196	116060359	NM_015729	Acox1	78.8912	75.5131	73.1227	72.4604	616	2.26779	0	0	0	0	9.25985	10.0103	11.3905	83.2978	84.0873	163.572	153.242	145.236
chr5	35925708	35956450	NM_030721	Acox3	83.4693	73.789	76.3887	77.6278	630	2.04931	151	0.491185	0	0	4.60969	4.92071	3.71588	19.0324	19.9142	17.6157	17.5468	18.892
chr2	127680363	127949628	NM_028765	Acoxl	87.6386	70.183	78.0841	77.9782	6681	2.4812	249	0.092474	0	0	0.425719	0.5602	0.165652	0.520691	0.468542	0.146713	0.234422	0.143
chr9	21931170	21935042	NM_007388	Acp5	88.308	71.7622	73.8555	75.8572	149	3.84814	0	0	0	0	4.69921	6.3694	5.48554	0.689703	0.240439	0.169397	0	0.165111
chr9	96723761	96789841	NM_153420	Acpl2	84.1311	66.6454	74.403	74.2866	4674	7.07324	245	0.370763	0	0	2.4385	2.96085	2.96874	11.0081	10.8165	4.01082	5.05568	6.4504
chr9	104190569	104240052	NM_207668	Acpp	86.275	69.7133	71.4748	71.5409	512	1.0347	0	0	0	0	0.490868	0.382343	0.753729	0	0.0323015	0	0	0
chr6	124999944	125004211	NM_001127340	Acrbp	67.9168	71.3212	78.4501	77.2388	174	4.07781	0	0	0	0	14.9943	15.8928	16.3488	3.51782	3.25526	0.553351	0.607074	0.949198
chr9	54452803	54509692	NM_053178	Acsbg1	86.4267	69.921	78.249	78.0812	942	1.65586	0	0	181	0.318163	0.125698	0.0578919	0.114125	0	0.0537998	0.0758074	0	0
chr17	56982526	57013870	NM_001039114	Acsbg2	73.4333	71.0636	79.2482	79.1781	2686	8.56942	0	0	0	0	0.47047	0.371453	0.427152	0.115085	0	0	0	0.0790161
chr11	94418415	94463100	NM_153807	Acsf2	77.5833	69.301	75.6328	76.1541	377	0.843684	0	0	114	0.255119	15.9065	20.1073	20.5362	33.5633	32.6885	43.5429	37.3961	36.075
chr8	125299404	125341781	NM_144932	Acsf3	85.5193	73.3904	78.3135	78.7983	783	1.8477	358	0.844798	0	0	12.8228	15.0057	15.0835	28.5161	29.961	43.6761	36.3701	40.2955
chr8	47556395	47621404	NM_007981	Acsl1	81.2166	64.3844	43.3067	43.7335	25479	39.193	12282	18.8928	0	0	14.1604	13.7703	16.0409	181.59	184.074	252.709	252.687	243.841
chr1	78654399	78704318	NM_001033606	Acsl3	72.0781	62.1695	69.5914	70.1896	445	0.891444	2411	4.82982	0	0	44.2897	44.4699	41.6149	44.8578	42.9844	3.29528	3.82748	2.90353
chrX	138752535	138825078	NM_019477	Acsl4	80.2483	74.0985	77.3298	77.5424	2648	3.65025	0	0	0	0	23.7004	21.2269	22.9985	14.2873	16.0792	5.54353	7.94239	7.70795
chr19	55327858	55371118	NM_027976	Acsl5	78.7185	71.3945	76.3033	76.622	835	1.93019	0	0	0	0	10.0902	11.3148	9.80841	6.61996	6.52496	0.926024	1.691	1.5473
chr11	54117705	54175041	NM_144823	Acsl6	83.1173	62.585	69.0514	69.7951	1452	2.53244	0	0	0	0	5.04592	4.02164	4.62955	0.293443	0.704143	15.9672	15.1392	8.48296
chr7	126761341	126806029	NM_054094	Acsm1	88.4607	58.7256	59.9331	61.99	1339	2.99633	0	0	0	0	0	0	0	0	0	0	0	0
chr7	126697853	126744208	NM_001177977	Acsm2	89.5502	60.1794	64.1335	64.2922	1502	3.24021	0	0	0	0	0.0255471	0.0470687	0	0.0218724	0	0	0.0328241	0
chr7	126833539	126858080	NM_178414	Acsm4	91.6854	66.9677	67.9087	67.6506	1330	5.4195	0	0	0	0	0	0	0	0	0	0	0	0
chr7	126669778	126686874	NM_178758	Acsm5	91.1267	60.7541	67.5535	68.574	723	4.22906	0	0	0	0	0	0	0	0	0	5.45341	6.80752	3.90351
chr2	150443846	150493976	NM_080575	Acss1	77.3856	62.5466	54.8446	54.7789	9910	19.7686	2643	5.27229	0	0	9.6786	12.3847	11.125	49.6777	49.8326	187.189	186.104	170.961
chr2	155343778	155388479	NM_019811	Acss2	63.8244	61.1163	65.1118	64.5359	2484	5.55692	0	0	0	0	9.95718	11.1534	12.8909	29.0479	29.8848	39.7373	39.0121	44.3681
chr10	106373219	106560720	NM_001142804	Acss3	84.7631	74.628	81.4687	81.5161	3376	1.80052	0	0	0	0	0.41933	0.154502	0.228432	13.0681	11.0557	1.01158	1.29306	1.77476
chr8	126415657	126418675	NM_009606	Acta1	50.1014	24.52	34.6624	32.033	261	8.64811	0	0	0	0	15.4202	17.9295	16.8693	57.6781	61.347	207.644	155.415	213.534
chr19	34314825	34329863	NM_007392	Acta2	85.3381	61.3922	66.1317	66.1617	1194	7.93989	220	1.46296	0	0	8.80175	9.17593	11.5843	110.231	116.053	41.8076	53.3885	60.3224
chr5	143664794	143668403	NM_007393	Actb	13.7097	5.31187	3.65253	3.88217	929	25.7412	0	0	0	0	248.899	233.681	234.858	108.805	106.49	145.311	150.725	129.015
chr2	113873024	113878547	NM_009608	Actc1	91.9692	9.42703	2.62811	3.59784	5523	100	0	0	0	0	3.12961	1.75472	4.44749	298.467	298.882	421.145	439.521	410.008
chr11	120207003	120209798	NM_009609	Actg1	7.215	1.4947	2.52733	2.35716	805	28.8014	0	0	0	0	274.634	262.654	261.84	140.064	138.159	165.398	160.716	170.538
chr6	83462902	83486245	NM_009610	Actg2	87.1157	68.4279	76.021	75.8977	264	1.13096	0	0	0	0	0.435697	0.267554	0.395581	1.36776	1.36753	2.10212	2.05262	1.19521
chr2	154377511	154379012	NM_001171640	Actl10	40.1728	21.6875	23.7179	24.4142	153	10.1932	0	0	0	0	0.2489	0.114634	0.677949	0	0	0	0	0
chr9	107830799	107834792	NM_026338	Actl11	92.4943	75.9876	77.7413	79.0318	216	5.40947	0	0	0	0	0	0	0	0	0	0	0	0.0501546
chr12	81268528	81361358	NM_134156	Actn1	73.7475	64.0662	69.8522	69.113	3742	4.03102	0	0	0	0	92.6363	101.081	102.165	29.9473	30.999	11.0302	9.86966	10.9661
chr13	12361693	12432999	NM_033268	Actn2	86.9039	49.1513	36.6865	36.3779	46366	65.024	32	0.044877	0	0	2.90645	2.46302	2.79717	251.774	253.772	331.709	329.369	325.024
chr7	29678272	29747299	NM_021895	Actn4	73.9757	53.5032	58.1452	57.9764	8483	12.2894	0	0	0	0	132.015	143.025	140.773	52.3312	54.9308	17.7287	22.5699	21.3894
chr19	46451303	46470225	NM_016860	Actr1a	67.7993	67.9251	66.9272	67.3077	282	1.49033	0	0	0	0	50.8687	55.9461	52.8324	84.2145	84.0912	74.7954	74.1929	76.1961
chr11	19962306	20012954	NM_146243	Actr2	70.5055	71.2064	71.6709	71.7503	254	0.501501	0	0	0	0	105.095	100.544	102.025	43.731	49.5135	40.0039	42.553	39.6498
chr1	127289481	127332304	NM_023735	Actr3	67.4746	53.9496	48.2191	48.3411	4643	10.8423	814	1.90085	0	0	115.92	109.977	108.595	120.756	122.483	68.8428	75.9931	71.2491
chr5	25265843	25356159	NM_001004365	Actr3b	79.03	72.9499	74.484	74.9308	5283	5.84946	0	0	0	0	9.42835	7.5004	10.7976	33.2977	32.4666	66.166	63.7361	63.862
chrX	43682183	43683522	NM_028514	Actrt1	94.5591	60.4945	68.7545	57.9027	0	0	0	0	217	16.2061	0	0	0	0	0	0	0	0
chr2	58298848	58419239	NM_001110205	Acvr1	84.9663	69.2731	74.4292	74.6198	6587	5.47134	624	0.518311	0	0	5.27674	5.56369	6.6736	15.9771	14.2655	7.8805	8.60022	7.32208
chr15	101004555	101043032	NM_007395	Acvr1b	77.2161	61.7938	64.0269	65.1927	4702	12.2203	0	0	0	0	15.7249	16.4223	18.0015	28.2768	27.5517	15.5416	13.9199	15.2101
chr2	58119863	58177218	NM_001033369	Acvr1c	90.4554	73.101	76.9902	76.9325	1515	2.64144	0	0	0	0	0	0	0	0.203987	0.196486	0	0.0245766	0
chr2	48669628	48758784	NM_007396	Acvr2a	72.5949	66.0386	67.6433	66.7178	1712	1.92023	0	0	0	0	5.175	4.07771	3.81678	8.96878	8.8706	8.27652	8.51912	8.75381
chr9	119311618	119342624	NM_007397	Acvr2b	68.5979	60.6192	64.8142	65.428	2824	9.10791	0	0	0	0	17.5803	20.7636	21.0537	3.69363	3.04673	2.73194	1.8015	1.90201
chr15	100958952	100975767	NM_009612	Acvrl1	62.5289	49.3861	54.5222	55.3216	2844	16.9135	0	0	0	0	0.944923	0.95743	1.20109	0.525853	0.849311	1.25372	2.54957	0.999817
chr9	106335311	106340567	NM_025371	Acy1	61.2992	66.3018	69.9979	69.2451	65	1.23668	0	0	0	0	43.3363	50.5436	49.2572	16.482	16.8299	20.0916	20.4098	21.1249
chr19	3986660	3990005	NM_027857	Acy3	90.0478	75.7404	83.8426	82.9078	130	3.8864	0	0	0	0	3.97628	4.3494	3.83581	17.4472	17.9761	30.7251	27.9394	25.7112
chr12	86613347	86621385	NM_025421	Acyp1	61.2888	62.3462	64.5191	66.106	72	0.895745	0	0	0	0	42.3579	30.3465	32.2126	55.4826	46.7958	41.0477	31.6307	40.4347
chr8	122136646	122140826	NM_029428	Adad2	84.7717	70.6032	74.5957	75.1745	504	12.0574	0	0	0	0	7.02574	5.34984	5.61339	0	0	0	0	0
chr9	70526807	70628036	NM_007399	Adam10	69.836	66.8275	68.3156	69.3028	3005	2.96852	0	0	1069	1.05602	14.6727	13.1079	14.259	28.1861	29.5067	13.7849	17.7628	14.3462
chr11	102622752	102641576	NM_001110778	Adam11	58.9454	42.7292	48.4446	49.1498	1124	5.9711	0	0	0	0	1.8692	1.55059	1.77851	13.621	12.5733	6.80795	5.74523	5.27751
chr7	141074882	141416780	NM_007400	Adam12	86.7834	73.5503	79.4647	80.0332	3988	1.16643	0	0	0	0	0.281408	0.219333	0.255497	0.111198	0.11118	0	0.0278128	0.0763476
chr12	21329369	21379493	NM_009615	Adam17	78.596	76.5958	76.1845	76.3164	1919	3.82851	263	0.524699	0	0	17.7181	18.7988	17.6919	16.42	15.2657	17.2453	18.8145	18.1645
chr8	25712717	25785227	NM_010084	Adam18	87.9871	72.6894	76.0554	76.2318	964	1.32947	0	0	0	0	0	0	0	0	0	0	0	0
chr11	45869488	45960844	NM_009616	Adam19	77.5334	66.1925	65.4687	64.9026	11472	12.5575	216	0.236438	0	0	20.162	22.9557	23.1254	32.8222	31.6079	6.18227	12.3646	3.72003
chr14	66646165	66696570	NM_009618	Adam2	87.6739	72.8322	76.5718	77.9125	197	0.390834	0	0	0	0	0	0	0	0	0	0.0830338	0	0
chr5	8072351	8368081	NM_001098225	Adam22	84.1929	75.0622	80.8826	80.739	2333	0.788895	0	0	24	0.00811551	2.94845	3.98378	3.6287	6.73195	6.43409	2.86065	3.5629	3.38881
chr1	63492477	63643089	NM_011780	Adam23	83.2875	68.0469	72.6126	73.2401	2343	1.55565	0	0	0	0	47.0966	52.2661	51.5812	0.207155	0.103459	0.0731797	0.0965974	0.071328
chr8	25787705	25836297	NM_009619	Adam3	92.1659	72.8294	77.44	79.4147	2174	4.47399	0	0	0	0	0	0	0	0	0	0	0	0
chr8	25946614	26059276	NM_153397	Adam32	89.6719	76.3347	81.2226	81.3479	793	0.703875	0	0	677	0.600912	0	0.0663469	0.196189	0.616676	0.739886	0.173758	0.0925453	0.0846807
chr2	130876552	130889550	NM_001163529	Adam33	54.9581	36.1081	43.4931	42.2943	407	3.13125	0	0	0	0	0.336325	0.154899	0.203572	0.479913	0.335882	0.0676115	0	0
chr8	26060082	26127394	NM_007404	Adam9	81.3389	68.9981	75.4689	75.0897	80	0.11885	0	0	0	0	20.9942	21.9735	22.834	38.8778	38.6365	32.3824	30.009	31.1229
chr16	85794072	85803360	NM_009621	Adamts1	43.8552	32.533	33.7383	34.2117	500	5.38329	0	0	0	0	4.86963	3.81748	4.04499	13.5129	11.9733	20.3703	12.8241	24.1182
chr15	10994544	11276622	NM_175501	Adamts12	87.4485	68.948	71.0379	72.4794	5111	1.81191	0	0	112	0.0397053	0.0536274	0.19759	0.0243448	0.413222	0.459058	0	0.068903	0
chr2	26828935	26865145	NM_001001322	Adamts13	89.0547	71.1997	75.3991	77.0881	274	0.756697	0	0	0	0	0.036942	0	0	0	0	0	0	0
chr10	60659859	60736186	NM_001081127	Adamts14	77.4939	72.5764	79.7025	79.8851	2842	3.72345	0	0	0	0	5.67664	6.39419	5.53684	0.416581	0.333208	0.039126	0	0.114408
chr9	30706739	30730037	NM_001024139	Adamts15	72.1008	62.266	58.6785	59.0719	2932	12.5848	791	3.39514	0	0	1.46881	1.9774	1.56439	3.0713	2.70809	3.98622	2.75822	3.18799
chr13	70866685	70980688	NM_172053	Adamts16	89.5093	66.893	72.1962	72.3974	2907	2.54993	0	0	0	0	0.0338924	0	0	0.0290173	0	0	0	0
chr7	73984620	74297511	NM_001033877	Adamts17	89.5358	75.4679	79.4295	79.3942	15015	4.7988	1516	0.484514	0	0	0.111028	0.153405	0.20161	1.28327	1.09297	0.167399	0.249644	0.228429
chr8	116222036	116372739	NM_172466	Adamts18	85.3226	64.2501	66.2599	65.923	2658	1.76373	0	0	0	0	0	0.0640347	0	0	0	0	0	0
chr18	58996417	59213332	NM_175506	Adamts19	84.8373	76.7419	81.5366	81.1199	479	0.220824	0	0	0	0	0.797069	1.03455	0.986836	16.378	17.1506	0.218502	0.139652	0.127784
chr11	50415586	50621075	NM_175643	Adamts2	84.0042	68.4311	74.9619	74.4986	10875	5.29225	1423	0.692494	841	0.409268	0.274187	0.336747	0.497883	1.40849	1.21266	2.42527	2.23116	3.49214
chr15	94100593	94234781	NM_177431	Adamts20	86.0996	71.3887	74.0334	74.355	1609	1.19906	474	0.353236	0	0	0.390537	0.0879227	0.15166	0.0468058	0.0612809	0.0329706	0	0.215765
chr5	90102865	90312359	NM_001081401	Adamts3	81.6257	74.7762	79.5214	79.9023	4769	2.27644	0	0	0	0	0.372657	0.222112	0.338414	5.18099	4.93612	1.93056	2.53538	1.93327
chr1	173180552	173190053	NM_172845	Adamts4	53.5746	56.3129	62.7287	61.6701	1794	18.8822	227	2.38922	0	0	3.12173	3.34759	3.89187	0.478692	0.319074	0.112399	0.299324	0
chr13	105077952	105284843	NM_001081020	Adamts6	86.7625	82.3274	85.1734	85.5932	1441	0.696502	436	0.210739	0	0	0.350073	0.225722	0.381408	12.9178	12.3763	0.844501	1.03452	0.535036
chr9	90057815	90094940	NM_001003911	Adamts7	76.9294	59.5517	53.9633	54.4787	8878	23.9138	1644	4.42828	0	0	3.17562	3.12787	3.85382	24.4964	23.4157	13.0839	15.23	16.856
chr6	92722692	92851435	NM_175314	Adamts9	87.1498	73.3661	78.9439	78.8883	7689	5.97236	0	0	0	0	2.02382	3.31979	3.14637	14.3127	14.7374	4.74843	4.38133	4.95421
chr4	85699818	86074286	NM_029967	Adamtsl1	86.9749	78.8353	84.204	84.3647	5119	1.36701	160	0.0427273	0	0	0.381224	0.312137	0.40381	1.95833	1.75857	0.0510916	0.190483	0
chr2	26934900	26964133	NM_029981	Adamtsl2	90.677	72.401	79.1595	78.4713	2045	6.99552	0	0	0	0	0	0	0	3.68915	3.4153	0.320825	0.683499	0.312707
chr7	89484203	89762958	NM_001190374	Adamtsl3	87.3358	72.1175	77.6222	77.9019	3254	1.16733	0	0	0	0	0.0456709	0.0210343	0.0414658	0.50832	0.371402	0.110175	0.1467	0.214774
chr3	95480126	95491781	NM_144899	Adamtsl4	68.26	57.4802	55.453	54.2566	1487	12.7585	0	0	0	0	1.94744	2.3646	2.25035	19.6289	18.6784	37.53	34.4047	41.8879
chr10	79803460	79811191	NM_001113548	Adamtsl5	31.2925	26.1859	47.106	45.1512	940	12.1588	931	12.0424	0	0	7.36947	7.43549	7.13733	26.9468	22.7991	89.0101	78.8264	90.5876
chr5	139747829	139801418	NM_172723	Adap1	76.1046	64.39	71.477	71.7239	569	1.06179	0	0	0	0	17.0019	19.932	18.3099	0.252058	0.441026	1.77553	1.04023	1.03836
chr3	89518943	89557377	NM_001038587	Adar	72.2057	61.5421	66.1271	65.9086	798	2.07629	0	0	0	0	15.2643	17.6282	17.6655	6.32769	6.61166	3.37886	4.34952	4.50529
chr10	76753471	76881018	NM_130895	Adarb1	85.4886	71.9865	77.4811	76.5781	1535	1.20348	27	0.0211687	0	0	4.24664	4.31429	4.80715	4.92757	5.30134	4.60704	3.72847	5.06444
chr13	8202154	8759554	NM_052977	Adarb2	89.7619	66.0997	67.3565	67.8359	14278	2.56154	0	0	2153	0.386258	0.0307836	0	0	0.0263557	0	0	0	0
chr10	80065624	80070399	NM_001100606	Adat3	35.3	59.9249	59.6263	59.7176	768	16.0838	0	0	0	0	10.5943	11.3909	9.48281	0	0	0	0	0
chr4	128609389	128639661	NM_172875	Adc	67.5256	58.5154	68.1262	67.7547	1217	4.02022	158	0.521934	0	0	18.384	19.2787	18.3177	3.22865	2.82459	0.682291	0.847922	1.21922
chr12	89599225	89700170	NM_028105	Adck1	86.4393	78.9368	81.341	82.1942	1307	1.29476	0	0	0	0	8.22066	10.4297	11.6181	26.692	26.8867	38.914	37.5659	38.75
chr1	182095368	182126151	NM_023341	Adck3	79.8932	54.3767	22.6224	23.7671	25923	84.2121	11262	36.5851	0	0	6.07625	5.02458	5.255	77.7428	78.8068	167.412	170.904	156.374
chr11	6963491	7078508	NM_009622	Adcy1	81.6792	70.5086	76.1311	75.5388	2257	1.96232	305	0.265178	0	0	3.35416	4.23893	4.67763	0.700694	0.700576	2.34652	2.0686	2.03477
chr1	167415313	167506904	NM_173029	Adcy10	89.8877	76.2159	81.1253	81.2889	2038	2.22511	0	0	0	0	0	0.0297541	0	0.0276556	0	0	0	0
chr13	68758919	69138419	NM_153534	Adcy2	77.1191	62.9256	63.9875	64.4353	4019	1.05903	0	0	0	0	0.685806	0.743191	0.659288	0.0345388	0	0	0	0
chr12	4134152	4213524	NM_138305	Adcy3	85.6419	81.4034	87.0577	86.6053	1350	1.70085	0	0	0	0	6.41819	6.92969	7.43832	0	0	0	0.701628	0
chr14	56387928	56402856	NM_080435	Adcy4	81.3375	55.163	60.9869	60.0447	880	5.89496	0	0	0	0	0.151946	0.233268	0.229926	0.563722	0.606982	1.28292	3.12363	2.44136
chr16	35155721	35304635	NM_001012765	Adcy5	83.9891	59.9282	63.2171	63.1009	21347	14.3351	632	0.424406	0	0	0.299632	0.398665	0.513861	71.1167	70.7342	47.2243	48.7644	48.9649
chr15	98420420	98438064	NM_007405	Adcy6	77.1499	52.9791	37.1856	38.9634	7971	45.1768	893	5.06121	0	0	3.86351	4.58288	4.54245	97.2345	94.8626	95.7833	87.4954	89.4384
chr8	90796301	90853861	NM_007406	Adcy7	84.1707	73.1594	79.7193	79.0882	718	1.24739	0	0	0	0	1.46651	1.09062	1.66435	0.98259	0.893232	0.204101	0.543531	0.198936
chr15	64530596	64753858	NM_009623	Adcy8	81.7475	63.4652	69.4296	70.6057	236	0.105705	0	0	0	0	0.066874	0.0615993	0.091075	0	0.0286226	1.45192	0.816268	0.864832
chr16	4287544	4419587	NM_009624	Adcy9	87.9858	72.7551	74.7362	75.1932	9813	7.43167	0	0	54	0.0408958	1.40636	1.47049	1.17334	11.4549	10.2166	15.2669	14.2603	17.1149
chr17	93598761	93604829	NM_009625	Adcyap1	47.5126	1.9215	1.62525	1.87713	2971	48.9618	0	0	0	0	0.427758	0.236411	0.0776744	0	0	0	0	0
chr6	55401973	55451449	NM_001025372	Adcyap1r1	76.8865	56.3224	64.4432	65.0133	1401	2.83168	287	0.580079	0	0	0.624479	0.475184	0.813493	0.116229	0.209177	0.782548	0.523278	0.54265
chr5	34916362	34974954	NM_001024458	Add1	76.7419	70.0713	74.5539	74.14	417	0.711701	0	0	0	0	34.4785	36.8917	38.537	82.2945	84.9451	69.8361	68.2501	65.7945
chr6	85978674	86059461	NM_001271860	Add2	79.4967	62.0749	67.8519	68.2636	2640	3.26785	0	0	0	0	0.194116	0.114526	0.0752566	0.0177414	0.0354768	0	0	0
chr19	53217245	53321816	NM_001164100	Add3	83.0545	61.6935	63.7945	64.5854	17582	16.8135	0	0	0	0	20.4715	23.0045	22.7293	58.6719	57.9644	20.4154	27.2118	19.4061
chr10	10055500	10192112	NM_001127353	Adgb	86.2241	69.2699	73.5568	73.3185	1306	0.955992	0	0	0	0	0	0	0.0292751	0	0.0276013	0	0	0
chr3	138078460	138093856	NM_011996	Adh4	87.0692	72.6046	74.0635	72.9117	413	2.68251	0	0	0	0	0	0	0	0	0	0	0	0
chr3	138106127	138118463	NM_007410	Adh5	70.6516	64.4858	64.5721	65.0345	136	1.10246	0	0	0	0	149.639	141.08	135.309	88.3906	93.2623	87.6085	87.08	83.8209
chr3	138037084	138051255	NR_033581	Adh6-ps1	88.0943	68.9744	70.8849	72.8647	564	3.97996	0	0	0	0	0	0.0575787	0	0	0.0535087	0.0753973	0	0
chr1	9538126	9568049	NM_175236	Adhfe1	78.0103	72.663	72.2461	72.4873	1129	3.77302	0	0	0	0	1.73108	1.90316	1.44977	49.5362	49.999	64.6368	66.7158	67.9709
chr1	136312043	136328918	NM_028320	Adipor1	55.4528	54.8344	55.8014	57.3431	533	3.15852	0	0	0	0	93.6239	93.7596	89.6767	98.9995	103.085	131.552	126.449	129.267
chr6	119303167	119367501	NM_197985	Adipor2	67.7542	63.3568	65.3492	65.4505	1927	2.99531	188	0.292225	0	0	39.776	41.9463	42.6727	53.3829	54.2573	56.2239	47.7911	48.0269
chr14	21871795	22267791	NM_134079	Adk	84.4413	76.9901	77.8296	77.7175	17671	4.46242	710	0.179295	1198	0.302528	74.7523	71.4335	68.971	81.5933	85.5957	145.927	144.319	142.845
chr7	117771182	117773333	NM_009627	Adm	29.7213	3.11418	5.54848	5.10949	29	1.34821	0	0	0	0	1.91951	0.884054	1.61829	8.80397	7.39408	3.80367	2.46628	4.83577
chr15	89153402	89155161	NM_182928	Adm2	66.1962	47.2308	49.5962	47.8138	262	14.8948	0	0	0	0	2.30044	2.47215	2.78484	0	0.164101	0	0	0.225378
chr2	168006464	168032562	NM_009628	Adnp	53.4651	43.099	42.4582	43.0541	4099	15.7062	0	0	0	0	36.7781	42.1167	40.826	38.2626	36.3419	23.5707	24.4891	25.2393
chr18	80323873	80348221	NM_175028	Adnp2	61.6842	51.6313	53.9566	54.5498	731	3.0023	0	0	0	0	25.7241	29.0022	27.7393	8.30239	10.1071	7.19416	6.25581	7.67994
chr1	136095798	136132004	NM_001008533	Adora1	81.4465	60.1223	60.6944	61.05	6596	18.218	0	0	267	0.737447	0.440878	0.218666	0.490115	9.379	10.4795	9.85807	8.75842	12.997
chr3	105673775	105711271	NM_001174169	Adora3	89.093	65.8184	67.6315	67.7847	2844	7.58481	183	0.488052	0	0	0	0	0	0.283283	0.283235	0.399096	0.260481	0.186848
chr8	13235661	13254162	NM_172750	Adprhl1	92.7359	55.2721	42.2184	40.9831	8607	46.5218	0	0	0	0	0	0.512119	0.378586	160.174	161.694	265.391	241.268	255.571
chr11	66851381	66866120	NM_025510	Adprm	66.6408	64.8563	67.5821	67.6065	1173	7.95848	0	0	0	0	18.923	17.5458	17.2944	5.79377	8.15281	6.95317	7.56767	9.42919
chr14	67254087	67352299	NM_001271759	Adra1a	81.7827	61.9545	67.6134	67.9146	3397	3.45884	496	0.50503	0	0	0	0	0.132563	0.247512	0.432162	23.6329	19.8702	22.3103
chr11	43588107	43649834	NM_007416	Adra1b	81.752	66.2055	61.0079	61.7673	8274	13.4042	787	1.27497	0	0	0	0	0.0516084	41.3173	44.3758	40.2458	44.3313	37.5567
chr2	131371092	131388021	NM_013460	Adra1d	44.0853	36.3486	52.3478	50.3645	2412	14.2477	920	5.43446	0	0	0.663922	1.15516	0.736746	5.24212	4.35717	8.54197	6.82431	6.76474
chr19	54119671	54123472	NM_007417	Adra2a	17.6386	2.37352	2.77194	2.40567	858	22.573	0	0	0	0	0.0898724	0.206959	0.530384	0	0.0769321	0.0542012	0	0.0528297
chr2	127189021	127192957	NM_009633	Adra2b	47.869	19.6005	18.9749	19.801	1262	32.063	0	0	0	0	0.303184	0.678226	0.39324	0	0	0	0.111298	0.0509201
chr5	35621214	35624412	NM_007418	Adra2c	9.04253	2.71485	2.60677	2.92778	616	19.262	0	0	0	0	0.377846	0.546925	0.196032	0	0	0.130214	0.138707	0
chr19	56796861	56799352	NM_007419	Adrb1	6.43855	0.88201	0.399588	0.143041	165	6.62385	0	0	0	0	0.353221	0.390432	0.577257	24.6769	23.04	34.4247	26.3224	27.2415
chr19	4286000	4305955	NM_130863	Adrbk1	76.8444	71.6985	73.9948	73.9694	1016	5.09146	0	0	0	0	36.3051	37.7904	40.9443	30.6648	32.0068	38.0958	37.7216	38.025
chr5	113339497	113444534	NM_177078	Adrbk2	89.8743	73.3493	80.2453	80.167	5250	4.99824	1032	0.982511	0	0	2.01698	1.97548	1.80809	19.1266	18.0306	4.0342	4.95339	4.92266
chr2	179906292	179910988	NM_019822	Adrm1	35.0712	31.5984	25.3158	24.548	564	12.0102	555	11.8186	0	0	124.765	130.458	127.751	89.4482	91.8014	106.153	95.6409	96.8067
chr15	80778919	80801377	NM_009634	Adsl	75.8443	74.1641	72.6668	71.901	179	0.797043	0	0	0	0	35.3859	35.6505	33.3409	34.004	31.4346	38.2913	37.8287	34.1806
chr1	179693308	179726640	NM_007422	Adss	67.9021	63.9358	66.9392	66.7417	399	1.19705	0	0	0	0	84.6016	76.4714	75.9377	8.65656	8.41958	3.23557	2.91635	3.07283
chr12	113858257	113879566	NM_007421	Adssl1	77.4364	58.4119	55.8297	55.2122	3994	18.7433	0	0	0	0	8.24167	8.99745	10.6238	139.033	141.274	142.609	134.262	130.627
chr13	41858516	41942857	NM_175417	Adtrp	91.269	79.5446	86.0684	85.6901	497	0.589274	318	0.377041	0	0	0.433521	0.399326	0.328004	0.309302	0.4948	0.435753	0.371338	0.169891
chr6	140572209	140604002	NM_001005605	Aebp2	58.7259	52.851	54.6111	54.367	454	1.42799	0	0	0	0	48.6101	49.8814	51.7939	42.3675	44.256	43.1823	41.2096	36.1282
chr9	89484871	89517824	NM_153509	AF529169	83.2904	57.3654	58.3534	60.1939	3865	11.7288	0	0	0	0	0.120007	0.25793	0.145277	0	0	0	0	0
chr5	36235967	36346571	NM_027373	Afap1	84.9148	60.4255	63.5321	63.6091	19103	17.2715	360	0.325486	0	0	5.49644	6.75828	7.34819	16.4488	16.4029	4.86583	6.70574	5.83946
chr18	61889915	61946316	NM_178928	Afap1l1	80.9489	67.7164	64.5518	65.2448	11458	20.3152	158	0.280137	79	0.140068	5.00168	4.37448	4.81637	67.3478	71.9639	48.2024	61.7323	62.8417
chr19	56986843	57083065	NM_001177797	Afap1l2	85.4576	70.9143	77.3858	77.6265	1882	1.95589	0	0	0	0	5.44461	6.37928	5.9715	0.149166	0.223712	0.0525374	0.279819	0.302845
chr5	104183180	104284341	NM_133919	Aff1	78.8267	65.3983	55.1375	55.4871	24992	24.7052	2917	2.88352	0	0	10.4564	13.2305	14.1059	17.9769	18.1233	24.9164	24.0881	23.2751
chrX	66613505	67121212	NM_008032	Aff2	84.0227	76.2273	81.9464	81.8347	0	0	0	0	631	0.124284	0.0377524	0.278197	0.37704	5.68868	4.45969	1.32055	1.64921	1.42029
chr1	38234171	38721800	NM_010678	Aff3	87.6884	74.5259	80.7912	81.0665	13597	2.78839	1113	0.228247	80	0.0164059	4.09361	6.05368	6.49789	0.452999	0.715141	0.167947	0.32202	0.0327394
chr18	67564417	67608790	NM_027130	Afg3l2	78.7905	71.7314	69.9416	69.7877	2615	5.89322	0	0	0	0	40.6555	43.8119	44.2123	98.4114	98.637	122.116	109.929	111.97
chr11	117687232	117701222	NM_027827	Afmid	67.4368	52.8411	61.91	62.0405	2510	17.9414	0	0	0	0	0	0	0	21.0587	19.245	7.87484	10.2423	8.03316
chr5	90919739	90937933	NM_007423	Afp	85.5414	69.4153	72.2809	74.5273	765	4.20468	0	0	0	0	0	0	0	0	0	0	0	0
chr11	20585087	20641551	NM_181411	Aftph	70.1556	65.0835	66.6339	66.6685	786	1.39204	0	0	0	0	18.3526	18.1352	17.6798	12.3194	11.6535	11.484	12.0669	9.97783
chr1	91351385	91791857	NM_178119	Agap1	82.5842	72.5244	76.7325	76.7719	23296	5.28887	910	0.206597	299	0.0678817	9.62517	12.899	13.4501	13.0985	13.7458	9.70068	10.9422	9.80274
chr10	126515962	126530225	NM_001033263	Agap2	35.0667	21.547	20.4645	20.4655	1239	8.68681	0	0	127	0.890416	0.565829	0.795514	0.703	0.0254968	0.050985	0.57473	0.727004	0.630211
chr5	23957994	23989002	NM_001256431	Agap3	46.5103	47.9883	52.3398	53.3778	1273	4.10539	0	0	0	0	31.2366	37.0033	35.8754	45.0434	46.5435	52.1275	51.9259	46.2226
chr7	83374772	84269584	NM_001199224	Agbl1	86.8864	64.307	67.3817	67.7546	13407	1.4983	0	0	2497	0.279053	0	0	0	0.131157	0.131135	0.123185	0.0656097	0.0600342
chr2	90622900	90656388	NM_178755	Agbl2	84.9813	69.9306	75.9174	76.0246	739	2.20676	0	0	0	0	0.595294	0.36556	0.630564	1.27417	1.44381	1.79508	1.52972	1.28308
chr4	110070395	111330115	NM_001048189	Agbl4	85.055	68.4503	72.1103	72.5804	8239	0.654034	0	0	217	0.0172261	0	0	0	0.260194	0.346867	0	0	0.119098
chr17	34734794	34737882	NR_073175	Ager	87.6184	59.2682	59.8644	62.5914	1125	36.4313	0	0	0	0	2.79167	1.23832	1.6101	1.40198	1.62062	0	0.165766	0
chr1	82836057	82892850	NM_010472	Agfg1	68.3948	63.0625	64.5365	64.8831	487	0.8575	0	0	0	0	47.4958	50.3475	49.476	28.729	28.5354	22.3306	21.5215	24.1623
chr5	138092081	138125845	NM_178162	Agfg2	77.2889	71.1556	74.5318	74.3884	114	0.337638	0	0	0	0	16.97	16.4515	19.4074	21.294	23.045	15.4669	14.4809	17.1144
chr13	96120671	96145289	NM_025630	Aggf1	73.6168	64.6155	66.1139	66.6863	1281	5.20351	0	0	0	0	33.2615	36.8551	36.9644	22.0976	19.6441	19.3433	20.4661	22.5992
chr6	40275476	40346761	NM_023538	Agk	81.8149	74.6484	79.8978	79.6156	534	0.749106	370	0.519043	0	0	20.0623	21.3512	20.5373	29.8364	32.6366	24.5843	21.4637	22.7406
chr3	116442916	116511084	NM_001081326	Agl	83.3518	76.2257	73.3826	73.6292	9275	13.6061	0	0	0	0	4.20548	4.42717	5.28324	47.9096	50.6932	66.5439	68.1711	66.4543
chr4	141302589	141315178	NM_001081408	Agmat	82.1742	66.5751	75.5165	74.4902	422	3.35213	0	0	0	0	0	0.743271	0.732621	1.3817	1.0361	0.648858	0.518383	0.94866
chr12	37968225	38308519	NM_178767	Agmo	88.3928	64.1158	65.7398	66.0312	3083	0.905981	0	0	0	0	0	0	0	0	0	0	0.212753	0.194673
chr17	34742805	34750394	NM_001163379	Agpat1	67.3629	59.6416	59.7398	60.9439	582	7.66899	0	0	0	0	45.2406	49.3155	49.7307	56.4056	57.9278	63.6706	62.0031	64.6716
chr10	77734307	77814445	NM_053014	Agpat3	89.5091	75.4485	69.5842	70.6909	7804	9.7382	475	0.592728	0	0	16.9365	22.4576	19.8678	95.9419	96.4389	100.033	105.338	94.3304
chr17	12312149	12412506	NM_026644	Agpat4	80.2013	75.5833	79.3606	80.3006	903	0.899788	0	0	107	0.106619	37.676	37.1458	38.7622	0.486281	0.972398	0.685086	0.486511	0.333875
chr8	18846278	18884413	NM_026792	Agpat5	68.1856	65.8584	66.5807	67.4314	397	1.04104	0	0	0	0	16.8102	17.6611	17.7319	12.7507	14.0081	17.8559	17.3017	18.7671
chr8	24283417	24318925	NM_018743	Agpat6	69.7936	61.8887	61.3488	61.2677	1650	4.64684	297	0.836431	0	0	28.4816	29.6189	28.8806	30.2682	30.559	35.8657	35.0951	34.5517
chr5	101275247	101328121	NM_172715	Agpat9	74.2331	67.9006	65.7975	65.4427	2419	4.57503	139	0.262889	0	0	1.75315	2.33877	1.92105	20.289	20.6996	21.9482	18.4863	14.0013
chr9	54765096	54797731	NM_177351	Agphd1	71.3598	65.9553	70.9343	69.8136	784	2.40233	0	0	0	0	1.32002	1.73266	1.43817	1.1584	0.903963	0.995112	0.508806	0.387973
chr4	155539398	155571597	NM_021604	Agrn	63.8858	66.4233	68.817	69.2924	4916	15.2676	620	1.92553	0	0	70.2685	69.2514	69.3231	28.1124	27.6254	10.0577	9.38169	11.128
chr8	127080486	127093607	NM_007428	Agt	91.9212	68.9936	78.286	78.9102	1310	9.984	0	0	0	0	0.098767	0	0	3.55153	3.63548	8.93481	7.61403	6.3864
chr13	59550895	59658680	NM_023328	Agtpbp1	82.4511	73.2959	70.7686	71.045	12379	11.4849	892	0.827573	0	0	6.02044	5.6715	5.01505	10.0535	10.3163	63.1307	62.7814	64.8938
chr13	30428224	30474736	NM_177322	Agtr1a	81.9181	68.9296	63.7132	64.9163	9183	19.7433	1365	2.93473	0	0	1.24264	1.43078	1.33977	28.1268	31.3797	40.3753	48.0977	39.8102
chr4	147451169	147462173	NM_009642	Agtrap	32.2211	48.9489	54.0389	53.0454	2561	23.2734	0	0	0	0	26.8349	28.533	28.5846	26.2674	24.7436	32.6735	24.8138	31.499
chr1	95031816	95041998	NM_016702	Agxt	90.075	65.0146	72.3032	72.5672	501	4.92045	0	0	0	0	0	0	0	0	0	0	0	0
chr15	10288333	10339493	NM_001031851	Agxt2	91.2151	69.6195	73.6539	74.9612	872	1.70446	0	0	0	0	0	0	0	0.170579	0	0	0	0
chr3	130320365	130338668	NM_001163587	Agxt2l1	90.1832	69.7145	74.0826	73.9617	1364	7.45233	0	0	0	0	0	0	0	0	0	0	0	0
chr3	107466037	107499466	NM_145542	Ahcyl1	65.6867	58.5651	56.0403	55.6449	2547	7.61913	0	0	0	0	41.6171	44.9889	46.7184	49.2533	48.4482	51.6945	52.0479	53.2002
chr6	29718442	29862310	NM_001171000	Ahcyl2	81.281	71.4036	74.6319	74.8011	5470	3.8021	0	0	0	0	10.3594	12.4634	11.9588	8.85057	7.83814	10.1134	9.03316	10.8924
chr4	132567420	132634025	NM_146155	Ahdc1	46.6244	43.9814	37.5118	37.9282	12162	18.2599	0	0	0	0	22.3405	27.4689	29.0945	17.8505	17.1119	26.1542	17.3394	23.1749
chr10	20672352	20800235	NM_026203	Ahi1	78.532	72.7377	79.999	80.3438	4067	3.18025	0	0	0	0	5.87933	6.9217	6.53825	1.13182	1.7052	0.965119	1.00226	0.368099
chr19	9063773	9093685	NM_009643	Ahnak	57.2449	46.4407	41.2225	40.4844	2596	8.67879	0	0	0	0	13.7831	15.36	16.8139	35.0147	33.3531	33.4787	38.0428	37.9232
chr13	74348565	74429757	NM_009644	Ahrr	79.3933	60.7316	70.4809	70.4382	1562	1.92383	0	0	0	0	0.428432	0.690618	0.48623	4.73791	3.82025	1.76562	2.156	1.21725
chr9	55174755	55286151	NM_172923	AI118078	83.9131	64.4465	74.9465	75.2296	1684	1.51172	0	0	0	0	0.513341	1.01325	0.998733	1.44408	0.941629	5.57263	3.39204	4.65568
chr13	108259901	108264512	NR_045084	AI197445	80.5035	54.5545	56.6157	56.3789	523	11.3424	0	0	0	0	0.180859	0.083297	0.0821035	0.0304596	0.0609089	0	0	0.0418264
chr4	58812902	58925597	NM_172381	AI314180	69.2653	63.4844	61.1304	61.0351	733	0.650428	0	0	0	0	14.0766	13.829	16.6198	43.2747	43.729	65.6906	60.9318	56.8882
chr2	104916694	104966667	NR_015462	AI314831	70.5166	55.1876	61.3239	61.6853	3594	7.19188	0	0	0	0	0	0.145804	0.047905	0	0	0	0	0
chr8	23573085	23587351	NM_001146117	AI316807	62.2784	50.4262	44.2866	43.9928	2799	19.6201	300	2.1029	0	0	0	0	0	44.6514	46.0358	59.5722	58.7726	59.8063
chr10	39721378	39745074	NM_144821	AI317395	76.1608	59.6929	58.626	58.639	2925	12.3439	1072	4.52397	0	0	0.195853	0.360809	0.118546	4.30381	3.5207	5.27588	4.19401	5.44939
chr4	53274227	53283104	NR_033139	AI427809	93.4778	66.6719	70.4326	70.6072	948	10.6793	0	0	0	0	0.618149	0.894759	0.64141	0.604839	0.792572	0.304578	0.226922	0.207638
chr8	38056628	38058587	NM_001039220	AI429214	52.1208	34.2581	29.0735	24.1208	482	24.6044	0	0	0	0	0.460123	0.932426	0.58486	0.945452	1.18161	0.554991	0.591187	0.649137
chr12	77647958	77648912	NR_046044	AI463170	28.8283	26.5175	30.085	29.4421	189	19.8113	0	0	0	0	0	1.31933	0	0	0	0	0	0
chr4	41442633	41450108	NM_001085515	AI464131	37.5066	31.5793	51.0378	52.3468	606	8.10702	73	0.976589	0	0	3.37868	4.57454	4.25028	6.23845	5.81924	9.67269	10.042	9.09294
chr7	134234949	134237563	NM_178901	AI467606	61.9115	68.2704	75.8902	81.0619	695	26.5876	0	0	0	0	3.95733	3.64519	3.93515	0	0.161311	0.113649	0	0.110773
chr16	30955588	31081518	NM_198626	AI480653	79.5677	70.5774	75.9559	75.8361	4861	3.86008	0	0	0	0	11.174	13.2626	13.2745	8.99555	9.27955	10.5274	11.3569	10.4571
chr5	23215834	23218485	NR_038090	AI506816	11.2393	29.9713	29.1432	30.2175	1890	71.2939	0	0	0	0	19.1076	14.0054	12.4685	13.1996	14.847	6.97348	3.30146	3.82992
chr9	52481146	52487534	NM_178906	AI593442	43.8582	14.7312	17.3414	18.1554	623	9.75266	0	0	0	0	0	0	0.0542367	0.0511443	0.0767035	0.648481	0.575646	0.737418
chr3	153993784	153997651	NR_040387	AI606473	48.6054	4.41913	7.23087	6.2807	2483	64.21	0	0	0	0	0	0	0	0	0	0	0	0
chr1	175653558	175671940	NM_001204910	AI607873	85.5921	61.0625	66.265	67.0449	585	3.18246	0	0	0	0	0	0	0	0.337604	0.210967	0.118906	0.189992	0.347693
chr17	47573587	47607587	NM_145489	AI661453	65.9161	54.6272	70.3702	70.999	2160	6.35294	1763	5.18529	116	0.341176	8.13697	9.46919	9.30311	4.35767	4.78689	0.0807828	0.172099	0.0393713
chr15	97998236	98000565	NM_177716	AI836003	31.23	19.9703	38.4411	36.027	0	0	314	13.4822	0	0	0.456136	1.12042	0.966321	0.455612	0.845994	1.37545	0.78142	1.25127
chr2	129003883	129006409	NR_045264	AI847159	19.6069	61.0791	77.2794	75.1528	2384	94.3785	0	0	0	0	0	0.740557	0	0	0	0	0	0
chr15	82037381	82043245	NM_001207021	AI848285	23.4492	19.409	21.0597	20.2141	157	2.67735	0	0	0	0	3.73418	7.06521	4.3983	0.0864068	0.259177	0.121732	0	0
chr7	86644911	86679289	NR_040311	AI854517	38.8614	18.2578	23.7995	24.1072	8797	25.589	151	0.439234	0	0	0.520011	0.740265	0.612925	0	0	0	0	0
chr6	122503826	122514198	NM_009645	Aicda	69.4438	46.5669	47.614	47.7825	870	8.38797	0	0	0	0	0.294673	0.407146	0	0	0	0	0	0
chr17	35307936	35312946	NM_019467	Aif1	88.3165	57.3522	62.4017	64.8965	789	15.7485	0	0	0	0	0.960276	0	1.08982	0.616612	0.411005	0	0	0
chr2	31805822	31828962	NM_145144	Aif1l	76.6761	63.6088	70.0853	69.5414	750	3.24114	890	3.84615	0	0	8.93513	9.63819	10.4074	7.85121	9.30916	0.425423	0.906338	0.621987
chr10	61178010	61201400	NM_001039194	Aifm2	79.7796	68.6406	71.4697	72.5792	462	1.9752	0	0	0	0	4.46025	4.79291	9.14708	32.7899	32.7544	30.5443	22.6061	35.4415
chr16	17489783	17507575	NM_175178	Aifm3	78.8414	62.0048	69.8375	71.0012	688	3.86691	0	0	0	0	5.33539	5.82466	6.04022	0.789521	1.18408	0.317799	0.0846316	0.0774395
chr10	13372514	13588636	NM_025446	Aig1	89.2343	79.6608	82.6359	82.4159	8608	3.98294	206	0.0953165	0	0	5.50072	5.24157	6.7164	40.1119	39.4556	38.2077	41.4307	36.7949
chr10	43670112	43724652	NM_172393	Aim1	73.7328	57.9705	64.2487	64.7905	534	0.979098	0	0	0	0	1.99545	2.29241	2.72776	0.0575874	0.0767702	0.135218	0.518532	0.289952
chr4	133624366	133648419	NM_001162970	Aim1l	69.2829	63.1333	66.8321	68.4735	275	1.14331	0	0	0	0	5.818	6.96029	6.89277	0	0	0	0	0
chr1	175350734	175396167	NM_001013779	Aim2	87.7757	70.3822	74.5545	75.3999	1176	2.58843	0	0	0	0	21.0529	18.6906	17.3539	0.830082	0.533534	0.334126	0.0889794	0.162836
chr5	144663572	144670708	NM_001172146	Aimp2	57.274	43.9751	46.8072	47.618	55	0.77074	0	0	0	0	81.5784	72.5453	72.1979	40.0145	32.8605	48.5192	44.9557	39.7082
chr17	12934176	13022989	NR_027772	Airn	75.2551	48.5889	55.2367	55.048	17905	20.1603	358	0.403094	235	0.264601	0.165941	0.305705	0.690299	33.3624	29.3688	6.97942	11.567	12.288
chr4	152747329	152856939	NM_001099299	Ajap1	81.5384	58.3308	59.5232	59.7595	9386	8.56309	0	0	311	0.283733	0.395118	0.363953	0.204993	0	0	0	0.0725237	0
chr14	55186305	55196498	NM_010590	Ajuba	15.7467	23.4737	33.1804	32.5081	3473	34.0724	1593	15.6284	0	0	69.8624	77.3487	77.5748	9.98287	10.0651	3.48649	2.70672	3.11028
chr2	32480956	32490578	NM_001198791	Ak1	61.1421	53.3604	42.4079	40.5963	2340	24.3193	0	0	0	0	38.0964	42.0217	43.8002	197.285	201.117	272.413	283.307	272.069
chr4	128670467	128688773	NM_016895	Ak2	72.4174	63.2027	66.935	66.1211	670	3.66	0	0	0	0	109.458	111.199	111.372	64.9494	68.1624	57.9793	60.1746	51.1576
chr19	29095321	29122392	NM_021299	Ak3	74.7687	63.3831	59.3009	58.9101	1251	4.62118	0	0	0	0	14.1473	15.7195	15.3791	67.8942	73.0418	84.5556	86.3208	89.8745
chr4	101091893	101140376	NM_001177602	Ak4	71.0111	58.3503	63.1685	62.7626	3903	8.05024	348	0.717777	0	0	17.7473	18.765	19.1221	10.234	9.32396	27.8444	29.8325	25.152
chr3	152125778	152331104	NM_001081277	Ak5	85.6488	68.5331	72.3059	72.837	6264	3.05076	205	0.0998412	0	0	0	0	0	0	0	0	0	0
chr12	106944191	107020657	NM_030187	Ak7	79.7848	71.3724	75.1876	76.272	2360	3.08634	0	0	33	0.0431564	2.12564	2.52476	2.4378	0.143675	0.0957673	0.134942	0.0718717	0
chr2	28555680	28668685	NM_001033874	Ak8	87.9223	63.6136	69.4682	69.9278	4481	3.96531	0	0	0	0	2.83624	1.08855	1.93132	0	0	0	0	0
chr11	88692105	88725900	NM_001042541	Akap1	70.3548	51.1069	36.992	38.396	14455	42.7726	1791	5.2996	0	0	42.5688	45.9139	43.9488	90.2186	89.1911	105.16	108.863	97.3659
chr11	61684808	61743759	NM_019921	Akap10	74.7266	73.9803	74.1013	74.6034	1530	2.59538	0	0	0	0	14.8153	14.4639	13.4914	12.1526	12.758	9.84448	9.28971	10.0126
chr14	78892052	78936667	NM_001164503	Akap11	77.7102	65.8932	64.974	65.2492	2517	5.6416	0	0	0	0	9.33903	10.4619	10.8699	14.6688	14.0652	11.4339	12.3375	12.1146
chr10	5987069	6080212	NM_031185	Akap12	68.2554	70.6893	75.1023	75.0204	6076	6.5233	0	0	0	0	121.446	126.654	126.224	1.80969	1.74067	1.48454	2.81895	1.22678
chr7	82600419	82899495	NM_029332	Akap13	85.0785	71.3178	69.8048	70.5601	23076	7.71576	776	0.259466	0	0	3.74855	4.2497	4.55771	24.7996	23.0115	16.7261	20.8146	16.8576
chrX	34690692	34708837	NM_001033785	Akap14	80.6587	76.0719	82.0384	81.9407	55	0.303114	0	0	0	0	0	0	0	0	0	0	0	0
chr4	57858119	57909856	NM_009649	Akap2	88.1643	68.9799	76.9943	75.1633	359	0.693894	1287	2.48758	0	0	18.013	20.927	21.2757	52.3214	50.9673	32.3651	39.5481	33.9806
chr6	126803115	126824326	NM_009650	Akap3	91.0809	65.2466	69.1833	69.9837	197	0.928763	0	0	0	0	0	0.151435	0.0497551	0	0	0	0	0
chr12	53800369	54252002	NM_198111	Akap6	84.9121	74.8018	73.7805	73.2561	39333	8.70906	9072	2.00871	594	0.131523	0	0.0148088	0.0145966	40.2331	38.3409	51.3876	54.1814	48.4807
chr10	24888895	25018969	NM_018747	Akap7	79.0527	71.1096	78.126	78.1358	1218	0.93639	811	0.623491	0	0	7.25263	6.47658	7.94203	17.2536	18.7198	18.698	22.0514	20.5029
chr17	32458368	32487522	NM_017476	Akap8l	69.0621	65.3557	60.635	60.3059	1484	5.09021	598	2.05118	0	0	48.421	47.7876	45.7683	51.7461	52.9956	30.9752	28.5516	27.4468
chr5	3928185	4080204	NM_194462	Akap9	85.3339	77.7167	77.9634	78.2912	4199	2.76215	742	0.488097	0	0	5.68024	5.77045	7.31637	15.7181	15.9365	10.3427	11.3315	12.3496
chr7	116847250	116855695	NM_020616	Akip1	52.7191	43.5497	47.2284	47.3665	1998	23.659	0	0	0	0	16.5573	17.7611	16.7454	20.4561	20.8115	14.4096	14.0029	11.8273
chr4	63028161	63064479	NM_001045514	Akna	83.7309	74.0005	84.0453	83.2741	486	1.33818	0	0	447	1.23079	3.86476	4.54879	5.04058	0.36765	0.367588	0.0739936	0.275868	0.324546
chr3	108542575	108585227	NM_177859	Aknad1	91.0579	70.5945	75.8696	76.0946	1373	3.21908	0	0	0	0	0	0	0	0	0	0	0	0
chr1	89021582	89024487	NM_007432	Akp3	66.7327	42.2165	42.3776	42.7893	239	8.22719	0	0	0	0	0	0.100758	0	0	0	0	0	0
chr6	34253929	34267489	NM_009658	Akr1b3	72.2086	65.8234	61.7631	63.3143	598	4.41003	0	0	0	0	26.1973	25.5102	30.4797	22.7411	10.1012	38.0559	19.0315	24.1303
chr4	138866658	138874701	NM_025337	Akr7a5	53.2934	48.5915	53.5313	53.3241	443	5.5079	0	0	0	0	27.5042	31.205	30.8594	37.1407	37.8044	67.0243	55.5938	67.1686
chr12	113892031	113912487	NM_009652	Akt1	72.1764	43.8149	43.1286	43.2162	7743	37.852	0	0	0	0	38.6074	43.405	40.4817	134.832	139.149	118.692	109.147	113.779
chr7	52104593	52110791	NM_026270	Akt1s1	21.2046	23.9984	23.3229	23.3103	362	5.84059	0	0	0	0	49.1429	55.2631	50.3726	74.5625	74.1037	88.3252	76.3731	76.9543
chr7	28376578	28424472	NM_001110208	Akt2	76.8059	61.3675	60.4577	61.2544	7398	15.4466	242	0.505282	0	0	32.5094	34.7707	36.9101	91.9306	89.7885	119.322	120.78	114.009
chr1	178952245	179178898	NM_011785	Akt3	88.1973	81.5801	85.9978	86.2592	636	0.280605	0	0	0	0	8.49161	9.76085	10.366	8.85861	9.40686	1.11892	2.52131	1.00671
chr8	93647397	93659395	NM_010241	Aktip	49.2293	47.5811	49.5369	48.6487	619	5.15919	0	0	0	0	36.7376	34.2193	33.5046	34.2036	33.2812	54.7444	50.9064	48.033
chr4	62167017	62181097	NM_008525	Alad	71.374	59.8026	58.3089	59.3179	1150	8.16761	0	0	0	0	12.4265	15.8806	13.6202	11.4892	10.6692	22.5055	18.5553	17.4172
chr9	106135785	106150285	NM_020559	Alas1	66.8675	65.393	58.332	58.864	1822	12.5655	252	1.73793	0	0	20.4401	20.5557	20.9072	108.378	109.301	140.67	156.577	163.423
chr16	52249108	52453110	NM_009655	Alcam	84.6552	73.0875	77.4117	77.7113	1068	0.523524	0	0	0	0	0.509989	0.469763	0.401294	4.42453	3.75439	0.328074	0.349471	0.439687
chr7	52397209	52409908	NM_145954	Aldh16a1	63.8281	56.4932	61.6221	59.8377	145	1.14182	0	0	0	0	26.8029	31.4278	31.2258	16.274	18.0857	12.1234	10.4543	11.4951
chr19	40624746	40662953	NM_019698	Aldh18a1	82.1227	73.145	78.8762	78.9817	879	2.30063	427	1.1176	41	0.10731	29.303	34.1839	34.6543	20.7969	22.1719	5.45599	3.44332	5.72353
chr9	71063595	71144050	NM_009022	Aldh1a2	74.9671	60.3415	66.6829	67.6429	700	0.870052	0	0	397	0.493444	1.56836	1.87805	1.92234	1.47704	1.54392	0.378345	1.00755	0
chr7	73535778	73572363	NM_053080	Aldh1a3	84.8209	65.6617	72.8202	73.9418	673	1.83955	0	0	0	0	0.455124	0.791871	0.275479	0	0.0865762	0	0.0649739	0.178357
chr6	90500841	90549165	NM_027406	Aldh1l1	89.1908	70.0952	80.894	81.0327	1725	3.56965	185	0.382833	0	0	7.35074	8.37323	7.43812	2.78639	4.37102	1.89509	3.82109	2.96862
chr10	82950191	82996885	NM_153543	Aldh1l2	85.5667	72.9224	78.6677	78.9775	841	1.80109	0	0	0	0	0.749308	0.894711	0.8063	18.628	18.3161	6.1927	9.02129	7.4716
chr5	122017695	122043833	NM_009656	Aldh2	74.7138	69.3809	73.7702	72.9022	1158	4.43033	0	0	0	0	115.889	120.342	116.861	82.9246	84.9126	190.852	192.42	177.205
chr11	61022243	61031918	NM_001112725	Aldh3a1	83.7453	72.6581	77.9064	78.4655	434	4.48579	0	0	0	0	1.50874	1.71045	2.00205	0.198727	0.0993465	0	0	0
chr11	61058256	61080629	NM_007437	Aldh3a2	80.8365	75.1435	79.1207	78.9461	279	1.24704	0	0	0	0	11.7602	12.9178	12.6324	22.1699	20.8901	17.8477	16.9545	15.8383
chr19	3913490	3929716	NM_026316	Aldh3b1	87.1443	70.8149	77.7981	77.5445	195	1.20177	0	0	0	0	3.37249	3.19785	3.96255	0.509539	0.169818	0	0.127445	0.466459
chr4	139178808	139205606	NM_175438	Aldh4a1	74.7395	65.5428	73.7351	75.1257	0	0	48	0.179118	0	0	27.5945	31.6544	29.7106	36.448	37.5833	127.197	121.324	119.275
chr13	24999447	25029530	NM_172532	Aldh5a1	74.9866	67.0449	69.0015	69.0692	448	1.48921	0	0	0	0	4.72292	6.01942	5.55561	37.9435	37.6319	32.3529	30.6083	32.093
chr12	85771667	85791900	NM_134042	Aldh6a1	72.4446	62.285	65.4597	66.0613	201	0.993427	0	0	0	0	14.6644	15.3088	15.5099	72.467	74.1284	149.323	151.988	144.154
chr18	56685389	56721952	NM_138600	Aldh7a1	79.1065	75.6515	82.4209	82.5778	1082	2.95928	191	0.522386	0	0	50.1319	50.0239	52.79	34.1749	38.2969	31.6567	29.0151	29.6188
chr10	21097105	21116384	NM_178713	Aldh8a1	84.9035	69.7001	75.7259	77.3651	97	0.503138	0	0	0	0	0	0	0.0719301	0	0.0678174	0	0.101792	0
chr1	169280121	169298661	NM_019993	Aldh9a1	75.6761	66.4198	63.9096	64.7069	917	4.94606	0	0	0	0	76.6457	75.1295	70.5373	44.256	45.1955	32.2495	25.271	30.6386
chr7	133938747	133942768	NM_007438	Aldoa	25.1776	14.1531	10.6794	10.3192	926	23.0291	0	0	0	0	264.983	254.302	250.737	243.086	246.957	358.046	367.098	345.864
chrX	140752508	140759740	NM_026247	Alg13	17.4038	23.2083	23.5763	23.399	607	8.39325	0	0	0	0	81.1663	81.5071	81.0696	2.38055	4.03395	2.71033	3.57875	4.78061
chr3	120994734	121064929	NM_024178	Alg14	83.3817	77.4743	82.33	82.7104	1722	2.45317	0	0	0	0	13.6929	13.6639	11.6033	21.1019	24.224	11.0107	11.7288	14.7567
chr9	50583329	50651744	NM_133981	Alg9	74.576	77.2063	80.1233	80.4046	1035	1.51283	0	0	0	0	10.923	12.1404	11.5529	8.17767	7.46946	7.08567	7.17852	7.20804
chr17	72218327	72953647	NM_007439	Alk	83.8903	73.2711	77.5855	77.5941	5912	0.804004	0	0	0	0	0.0848875	0.156384	0.0770716	0.0242257	0.0242216	0	0	0
chr5	114573942	114578185	NM_175016	Alkbh2	41.1288	45.9473	49.9408	49.9305	296	6.9762	0	0	0	0	29.4006	23.9767	28.0537	3.20657	3.84723	0.677625	0.962426	2.2016
chr11	60351184	60372014	NM_172943	Alkbh5	36.1462	25.6208	24.603	24.9154	3337	16.0202	0	0	0	0	27.6371	30.7021	31.2205	40.9741	39.5881	47.44	45.6805	45.4232
chr17	57136761	57138759	NM_025538	Alkbh7	38.57	28.4141	25.9212	25.371	258	12.9129	0	0	0	0	29.0981	27.8182	22.2159	50.9575	53.0246	88.5414	88.085	79.3036
chr9	3335230	3385846	NM_026303	Alkbh8	77.9451	78.1353	81.9088	81.7043	1721	3.40011	0	0	0	0	12.9077	10.8087	12.4295	4.68832	3.95092	5.28403	5.32712	6.25397
chr11	70054956	70068843	NM_007440	Alox12	74.6437	43.9289	50.5036	50.4138	1382	9.95175	0	0	0	0	1.0437	1.49547	2.52693	0.198571	0.496344	0.839256	0.968492	1.15886
chr11	68970573	68983293	NM_009659	Alox12b	83.5498	62.4969	69.3385	69.6023	82	0.644654	0	0	0	0	0.30154	0.347194	0.547551	0	0	0	0	0
chr11	70129114	70136020	NM_145684	Alox12e	69.9624	48.1692	48.999	50.1521	339	4.90877	0	0	0	0	0.537208	0.353454	0.6271	0	0	0	0	0
chr11	70157648	70165533	NM_009660	Alox15	76.3096	52.3611	53.0175	52.1195	1048	13.2911	0	0	0	0	0.950331	1.27939	1.06194	0.0625873	0	0	0	0
chr6	116360088	116411196	NM_009662	Alox5	82.5537	69.3145	72.4765	72.2421	1333	2.6082	0	0	0	0	2.27937	1.92934	2.62882	13.7133	14.6602	22.1432	22.0044	21.8726
chr5	150076633	150099623	NM_009663	Alox5ap	77.2792	62.6903	68.4217	68.7417	710	3.0883	0	0	0	0	5.20362	5.93442	4.27455	2.97009	2.75747	4.48322	4.45724	4.07846
chr11	68997386	69011345	NM_009661	Alox8	78.4014	61.9812	68.9649	69.0725	509	3.64639	0	0	0	0	0.579261	0.582078	0.812795	1.08205	1.03679	0.127035	0.270641	0.185731
chr3	127373227	127483445	NM_027808	Alpk1	83.3379	69.3565	73.0964	73.1124	3287	2.98227	0	0	0	0	0.35213	0.324356	0.319708	0.331627	0.482286	0	0.13573	0.165594
chr18	65425185	65553542	NM_001037294	Alpk2	90.5966	71.3165	71.5913	70.9919	15992	12.459	350	0.272677	0	0	0	0	0	43.7547	40.2688	66.6828	54.5423	64.2668
chr7	88202485	88250498	NM_054085	Alpk3	82.6248	67.5835	64.4961	63.8385	6691	13.9358	293	0.610251	0	0	4.24874	5.26647	5.73869	69.7431	71.6172	76.112	68.7091	75.5428
chr4	137297646	137352292	NM_007431	Alpl	78.52	66.3547	68.1414	67.7493	7233	13.2361	2094	3.83194	0	0	49.1964	58.3829	59.6401	0.538465	0.538374	16.1835	19.2143	22.593
chr1	88983265	88986503	NM_007433	Alppl2	91.4895	80.3704	81.0626	83.3853	30	0.926498	0	0	0	0	0	0	0	0	0	0	0	0
chr9	110782677	110803034	NM_146228	Als2cl	67.4956	62.1498	72.9207	72.1022	986	4.84354	293	1.43931	0	0	10.7456	11.4006	11.6189	2.21133	2.67742	2.82842	3.43134	2.86804
chr1	59107349	59151744	NM_175200	Als2cr11	89.3677	67.2655	71.8883	73.236	442	0.995608	0	0	0	0	0	0.077211	0	0.0717655	0	0	0	0
chr1	58714963	58752833	NM_175370	Als2cr12	90.0895	71.5384	77.6579	78.045	942	2.48746	0	0	0	0	0.117661	0	0	0	0	0	0	0
chr10	102470480	102491411	NM_172553	Alx1	57.2631	38.6863	41.67	39.8952	1314	6.27777	0	0	0	0	0	0.130031	0.128167	0	0	0	0	0
chr3	107397948	107408793	NM_007441	Alx3	38.8394	21.2988	26.9575	26.5411	698	6.43615	0	0	0	0	0.0971069	0.447237	0.705327	0	0	0.117128	0	0
chr2	93482590	93521496	NM_007442	Alx4	63.5221	47.7291	56.1263	56.0374	1938	4.98124	0	0	0	0	0.0646814	0.0595795	0.0587259	0.0276888	0.0276841	0.273061	0.207764	0.152086
chr11	120455829	120459679	NM_011568	Alyref	17.8648	19.7669	20.4397	19.9784	183	4.75325	0	0	0	0	114.525	107.092	109.66	55.3491	54.4472	36.8925	35.5027	36.7762
chr2	91570294	91759006	NM_172669	Ambra1	84.675	79.0517	82.427	82.6655	405	0.214613	0	0	0	0	17.1278	20.2155	19.1512	14.9353	14.2301	11.418	11.3287	11.0423
chr10	40007263	40021994	NM_009665	Amd1	40.8208	39.2827	31.7631	31.49	3079	20.9015	1736	11.7847	0	0	0	20.3943	19.6614	0	0	0	0	0
chr10	40007270	40021992	NM_007444	Amd2	40.8208	39.2827	31.7631	31.49	3079	20.9143	1736	11.7919	0	0	77.5383	50.4197	52.9337	34.7181	34.6198	73.9864	85.6108	83.7313
chrX	92615652	92640179	NM_175179	Amer1	67.5995	60.5713	60.4176	60.9103	932	3.79989	0	0	0	0	4.91148	4.5421	4.81458	3.56839	3.46729	2.195	2.03646	2.16246
chr14	60997122	60999840	NM_001164705	Amer2	25.2683	15.3307	15.868	15.8309	207	7.61589	0	0	0	0	0.226895	0.177609	0.274672	0.0647527	0	0	0	0.088917
chr1	34636537	34647789	NM_213727	Amer3	73.5073	52.8087	54.9535	55.4403	1041	9.25169	0	0	0	0	0.116801	0.0358627	0.106047	0	0	0	0	0
chr8	96495487	96536540	NM_011787	Amfr	66.6605	59.7063	57.6309	57.292	1286	3.13254	0	0	0	0	21.495	23.3138	23.2332	63.6939	65.3957	84.5708	83.8098	85.7128
chr15	102275797	102285070	NM_144547	Amhr2	69.5868	67.0913	76.1141	77.8573	388	4.18419	0	0	0	0	6.76397	5.20627	6.39356	0.158658	0.0793158	0	0.11905	0.217866
chr9	44887265	44916614	NM_001005421	Amica1	82.1423	66.3706	71.5583	71.7662	514	1.75134	0	0	0	0	0.0716772	0.0660235	0	0	0.0613567	0	0	0
chr15	97074504	97077718	NM_001164563	Amigo2	54.1132	36.9829	39.6227	39.3372	484	15.0591	0	0	0	0	0	0	0	0.260698	0.313141	0.511138	0.391232	0.646536
chr9	107955489	107958032	NM_177275	Amigo3	62.1623	66.979	57.9063	55.9018	229	9.00511	0	0	0	0	0.483529	1.14529	0.815301	2.66128	2.06954	2.41621	3.01755	1.86781
chrX	139288016	139401271	NM_019496	Ammecr1	79.3969	68.9158	69.8523	69.1185	1922	1.69706	0	0	0	0	8.45578	8.09627	9.09144	26.6718	29.0959	7.64939	8.14829	11.5762
chr18	31919477	31943737	NM_153515	Ammecr1l	62.2929	55.7262	52.6191	52.0782	180	0.741962	0	0	0	0	14.1989	14.8358	14.3346	14.5153	13.8476	8.00938	7.85102	8.34654
chr6	149106098	149137234	NM_001113424	Amn1	76.7889	68.5682	65.7847	65.375	1604	5.15159	703	2.25784	0	0	13.32	13.7128	13.5163	13.7519	13.7496	12.286	13.0873	12.4357
chr9	14346410	14419444	NM_001081395	Amotl1	84.1062	69.6315	76.3697	76.0578	2400	3.28614	0	0	0	0	12.4435	13.5739	14.2523	15.9409	15.0518	19.8709	17.8885	17.4335
chr9	102620133	102635747	NM_019764	Amotl2	49.927	32.2159	17.7789	18.9337	6547	41.9303	1240	7.94159	61	0.390675	66.0863	71.8907	71.5968	38.7732	35.2613	57.021	37.0378	34.3193
chr3	102877936	102903643	NM_001033303	Ampd1	83.4097	74.268	78.0054	76.6331	1650	6.41849	0	0	0	0	0.226683	0	0.137208	0	0	0	0	0
chr3	107876979	107889545	NM_028779	Ampd2	67.932	57.9737	68.0428	68.0831	149	1.18574	252	2.00541	0	0	30.2529	32.2303	30.4909	14.7778	14.4942	0.905188	1.20528	1.158
chr7	117911719	117955922	NM_001276301	Ampd3	79.6518	63.716	60.7074	60.8169	8799	19.9059	505	1.14246	0	0	3.38359	3.74794	3.2276	25.3753	25.0777	26.6054	30.9271	32.9818
chr13	19040239	19242784	NM_175007	Amph	82.3703	69.2262	72.6437	73.6713	1344	0.663556	0	0	0	0	5.18708	5.37519	5.59251	0.0462601	0.0925045	2.02035	1.805	0.508187
chr9	108199252	108203928	NM_001013814	Amt	67.548	70.2669	73.9292	74.2439	542	11.5911	0	0	0	0	56.8564	51.5762	52.9282	9.48915	8.87147	3.64597	3.144	5.07674
chr8	82235718	82301220	NM_026904	Anapc10	81.1721	79.3726	81.3676	81.8961	291	0.444261	0	0	0	0	9.64049	8.42176	7.9058	5.43153	4.63199	3.75102	2.95679	2.99801
chr10	59450656	59465860	NM_025514	Anapc16	69.3124	58.1247	54.5629	54.6742	1304	8.57669	0	0	0	0	32.702	27.6123	32.9465	56.119	59.0561	74.9098	67.0798	65.7635
chr5	53225373	53257973	NM_024213	Anapc4	81.7716	78.0785	80.7608	80.5461	355	1.08896	0	0	0	0	32.4598	33.6445	30.7809	32.2822	33.7923	31.0846	31.7638	32.6108
chr5	123237469	123271348	NM_021505	Anapc5	80.2516	67.467	72.1566	72.546	1553	4.58396	553	1.63228	0	0	87.928	94.2244	92.7974	93.8551	98.5485	103.532	96.437	96.6588
chr5	122872452	122894920	NM_019805	Anapc7	75.0042	68.5605	67.463	66.6672	784	3.48941	0	0	125	0.556347	31.4155	31.3929	31.1735	39.9918	41.0172	32.2279	28.051	28.9502
chr1	192752383	192770370	NM_021421	Angel2	61.9454	50.4217	52.0458	52.4724	156	0.867293	0	0	0	0	19.7319	18.0429	19.1298	19.834	22.2034	16.9461	17.4983	15.4736
chr15	42256270	42508341	NM_009640	Angpt1	76.4914	76.526	79.2945	78.7328	2150	0.852934	0	0	0	0	0.041747	0.0384542	0.0379032	21.1593	20.7984	20.3432	33.2023	22.7242
chr8	18690262	18741562	NM_007426	Angpt2	91.6741	70.368	78.7019	79.1694	3473	6.76998	344	0.670565	0	0	0.337123	0.177447	0.218631	0.164932	0.123678	0	0.618788	0.283102
chr2	151737067	151770390	NM_009641	Angpt4	87.7856	65.8987	71.108	70.5789	2263	6.79111	0	0	0	0	0	0	0	0	0	0	0.15641	0
chr1	158769153	158791209	NM_028333	Angptl1	89.8159	77.9351	83.9645	82.6605	305	1.38284	0	0	0	0	0.0813359	0	0.073847	0.278546	0.556998	1.6678	1.77657	1.05186
chr2	33071480	33103234	NM_011923	Angptl2	86.8292	66.7035	69.0462	68.6657	2707	8.52491	287	0.903823	0	0	1.29696	1.42441	1.35871	31.1341	29.3781	29.7832	29.4184	32.1965
chr17	33911844	33918520	NM_020581	Angptl4	57.7384	40.2315	33.7853	34.5499	1974	29.5686	0	0	0	0	9.88548	12.4329	10.7876	65.7552	61.6758	36.4589	2.93108	7.71072
chr15	27396431	27524662	NM_020332	Ank	86.2182	67.0757	50.9046	51.6471	46212	36.0381	8390	6.54288	0	0	6.13699	7.82366	9.00425	40.1845	44.4224	123.293	121.431	124.329
chr8	24168730	24260968	NM_031158	Ank1	84.5242	66.6897	68.8168	68.1997	10611	11.5039	2150	2.33093	0	0	0.142525	0.131283	0.147888	25.5849	25.3408	41.6009	41.6454	39.8984
chr3	126624524	126701370	NM_178655	Ank2	86.0466	82.9255	86.0425	86.0018	741	0.964266	0	0	0	0	6.02559	6.51809	6.59481	54.4893	54.7536	75.2593	69.307	70.9986
chr10	68996455	69490184	NM_170729	Ank3	85.7343	74.7465	78.104	78.1681	26057	5.27759	1125	0.227858	0	0	7.486	9.21706	9.54115	24.5821	24.2435	23.7258	19.5365	24.7854
chr13	97186088	97241115	NM_001042714	Ankdd1b	88.651	71.7653	77.8476	78.3524	1617	2.93856	0	0	0	0	0.207799	0.191409	0.0943331	1.24536	1.64538	1.19056	1.13471	1.16043
chr11	89282399	89399869	NM_001080933	Ankfn1	88.2361	73.2516	76.2594	76.5851	2397	2.04052	0	0	297	0.252831	0	0	0	0	0	0	0	0
chr5	3689999	3803109	NM_001003909	Ankib1	75.6378	72.7101	74.9883	74.7806	438	0.387234	0	0	0	0	4.36662	5.09168	4.51456	4.84063	4.79659	4.90159	5.15641	5.63812
chr1	94766705	94799483	NM_172850	Ankmy1	87.2976	67.5139	77.1236	77.2687	0	0	176	0.536946	0	0	0.106359	0	0.096566	0	0.0455224	0	0	0.0625209
chr19	36186454	36194334	NM_013468	Ankrd1	89.4464	20.6316	26.2057	21.6092	6910	87.6904	0	0	38	0.482234	3.51698	4.95465	3.75666	154.629	161.952	280.978	275.114	308.406
chr8	11611582	11635754	NM_133971	Ankrd10	55.1035	41.5731	38.4784	38.0835	4270	17.6651	0	0	0	0	59.845	57.9038	52.417	58.8348	59.8207	20.3738	18.5817	26.9921
chr8	125407721	125566184	NR_037865	Ankrd11	77.695	68.167	63.1312	63.3777	16660	10.5135	941	0.593829	0	0	43.3716	50.3651	53.4385	27.3535	27.7834	24.8566	24.3421	25.8676
chr17	66316840	66426386	NM_001025572	Ankrd12	80.1741	71.3816	76.2648	76.6918	83	0.0757673	199	0.181659	0	0	3.33101	3.76329	4.01013	3.18275	2.66235	3.15208	3.21579	2.53142
chr5	115225148	115255829	NM_026718	Ankrd13a	74.303	69.9691	76.2441	76.8243	1048	3.41579	468	1.52537	0	0	36.2144	41.3678	42.3637	23.6512	27.1421	13.2386	13.6933	13.901
chr11	77283988	77303180	NM_172945	Ankrd13b	68.3143	63.4588	69.2832	69.438	369	1.92268	0	0	0	0	7.79187	8.36557	6.79334	19.3064	20.805	13.8175	11.7352	14.4992
chr2	11699379	11711950	NM_177268	Ankrd16	56.4595	54.0028	52.2579	52.1166	60	0.477289	0	0	0	0	8.26538	6.22918	6.95858	12.995	12.7355	6.34425	7.14419	7.5088
chr5	90656190	90795211	NM_198010	Ankrd17	77.4912	74.6797	69.7254	69.7938	5381	3.87064	785	0.564663	0	0	21.3667	25.0148	26.6916	26.7057	23.1021	27.0112	26.4964	27.0198
chr19	34197038	34240531	NM_024204	Ankrd22	92.0491	77.1521	77.9082	79.371	544	1.25078	0	0	0	0	0	0	0	0	0	0	0	0
chr1	36587378	36592574	NM_153502	Ankrd23	83.9815	52.3697	23.7707	22.2435	3910	75.2502	1312	25.2502	0	0	3.59919	4.42041	3.10022	45.6692	47.3994	220.96	201.577	224.483
chr10	81091284	81110357	NM_027480	Ankrd24	52.9624	46.0251	46.305	47.2446	68	0.356525	0	0	0	0	6.78529	5.30181	5.69319	11.5385	12.618	3.83815	3.12648	3.46595
chr14	32513200	32643601	NM_001024604	Ankrd28	80.4828	72.2081	74.6564	74.9563	492	0.377298	0	0	0	0	30.3717	30.2284	31.6064	15.9213	14.7344	14.1645	17.2379	17.0213
chr18	12410865	12464229	NM_001190371	Ankrd29	75.4772	68.6959	74.6824	74.4117	2382	4.46368	1216	2.27869	0	0	0.105906	0.0487764	0.0961551	2.58417	2.71972	1.59678	2.24521	1.86765
chr15	31221234	31297514	NM_001164441	Ankrd33b	70.065	65.2695	64.0248	63.4997	6983	9.15443	2320	3.04143	230	0.301521	0.912425	1.82399	1.03047	5.08736	5.39017	13.2379	15.7263	14.076
chr3	96400558	96403701	NM_001024851	Ankrd34a	15.343	9.21277	15.6075	14.7458	93	2.95896	0	0	0	0	1.3566	2.31176	2.21705	6.91072	7.02568	2.6999	1.56872	1.75439
chr9	89623086	89633313	NM_207260	Ankrd34c	62.731	31.8915	30.1449	31.0879	359	3.51032	0	0	0	0	0	0	0	0	0	0	0	0
chr3	96474053	96494957	NM_001081139	Ankrd35	47.6053	54.7543	63.5349	64.7168	3285	15.7147	0	0	0	0	6.67568	7.61874	7.47145	0.0359462	0	1.67119	0.863118	1.33274
chr11	5469686	5589340	NM_023816	Ankrd36	83.825	73.979	80.5302	80.6679	394	0.329283	0	0	0	0	0.0377084	0	0	0	0	0	0	0
chr1	36595017	36604046	NM_026241	Ankrd39	67.8093	56.6042	58.1845	55.6917	1349	14.9407	0	0	0	0	7.45111	6.8634	5.93101	15.4677	14.504	7.51	7.99981	7.79997
chr11	94189314	94203161	NM_027799	Ankrd40	51.6308	39.4954	36.0375	35.3677	1695	12.2409	0	0	0	0	26.354	31.4921	30.255	83.1905	83.3841	124.849	129.367	129.588
chr7	99732692	99785652	NM_028665	Ankrd42	73.0059	59.4203	63.1504	63.8519	842	1.58988	0	0	0	0	0.626787	0.808288	1.19506	0.697618	0.6975	0.302407	0.32213	0.221066
chr1	54702183	54983231	NM_001081433	Ankrd44	87.2383	73.894	79.4629	79.8934	6909	2.4583	1392	0.495289	0	0	0.354095	0.451614	0.791366	2.02885	1.70208	0.952768	1.50486	1.15282
chr15	36407422	36426546	NM_175134	Ankrd46	74.3947	61.4314	68.3756	68.2758	241	1.2602	163	0.852332	0	0	28.3941	27.8545	28.551	31.0558	31.962	31.0804	32.3778	31.6292
chr3	38348182	38383738	NM_001167883	Ankrd50	75.0722	70.0821	67.2441	67.2679	2070	5.8218	0	0	0	0	4.04936	4.83631	5.91981	10.3125	9.92892	9.39598	10.1411	8.14962
chr10	127814179	127831062	NM_172790	Ankrd52	70.1498	63.063	59.3974	58.6515	2265	13.4159	216	1.27939	0	0	10.4667	10.6401	11.8615	22.9966	22.453	30.5426	30.2987	33.8616
chr6	83712639	83718320	NM_029245	Ankrd53	52.1164	43.4304	50.7011	49.0815	575	10.1215	0	0	0	0	0.421306	0.582113	0.286886	0.631234	0.631127	0.127043	0.135328	0
chr13	113078658	113134849	NM_001168405	Ankrd55	90.5259	72.4621	78.4511	78.1094	1270	2.26015	282	0.50186	0	0	0.062703	0	0.170789	0	0	0.151262	0.258911	0.0737173
chr4	32891009	33037801	NM_001012451	Ankrd6	83.0705	73.937	79.9023	79.8798	9305	6.3389	0	0	0	0	6.55023	7.82876	9.43698	3.06835	2.7741	1.47158	1.86148	0.80682
chr5	144651611	144655936	NM_025732	Ankrd61	89.2784	73.1251	80.8421	81.6046	182	4.20809	0	0	0	0	0.499723	0.34523	0.340283	0.855684	0	0	0	0
chr2	118524838	118529699	NM_001081971	Ankrd63	17.2866	13.7319	20.9326	23.1246	1564	32.1744	526	10.8208	111	2.28348	0.0694285	0.0639523	0	6.59805	7.31012	1.63299	2.14092	3.22416
chr12	112213562	112217231	NM_175207	Ankrd9	28.3569	50.0547	37.3585	39.0858	1406	38.3211	318	8.66721	0	0	6.52041	6.5751	5.85773	13.9857	14.1595	47.0231	40.8304	53.1763
chr17	28046284	28199581	NM_181413	Anks1	81.8453	72.1601	65.2313	65.7354	24103	15.7231	8118	5.2956	0	0	9.83381	14.0661	12.4889	18.4156	19.6078	29.2412	33.9731	32.7626
chr10	89336253	90435729	NM_001128086	Anks1b	87.2819	64.9597	68.7801	69.3724	26574	2.41697	523	0.0475681	2031	0.184724	0.119069	0.108916	0.149266	0.0934968	0.0623206	0.0439069	0.093541	0
chr16	4941419	4964330	NM_028301	Anks3	77.2451	70.2328	68.7966	68.4172	222	0.968967	0	0	0	0	13.2568	11.5581	11.9718	14.3846	12.0155	8.12329	8.92635	9.91802
chr7	127317371	127327230	NM_028085	Anks4b	90.2331	67.2597	72.3014	74.7122	677	6.86682	0	0	0	0	0	0	0	0	0	0.106689	0	0
chr4	47028560	47070178	NM_001024136	Anks6	82.9787	70.0511	76.2114	76.717	679	1.63151	266	0.639147	0	0	0.868958	1.28956	1.70939	1.5706	1.48768	1.74687	1.1785	0.964843
chr7	151774453	151924497	NM_178642	Ano1	83.2604	66.0729	75.0059	73.8491	2270	1.51289	0	0	0	0	0.331231	0.610636	0.635338	0.252077	0.0630086	0.755166	1.18312	0.692741
chr9	122084991	122203541	NM_133979	Ano10	85.0703	70.3776	75.4287	75.5766	5303	4.47322	434	0.36609	0	0	7.32339	7.9612	8.06174	9.8453	9.88344	21.5835	23.5122	21.4552
chr6	125640436	125990146	NM_153589	Ano2	80.0424	70.2196	73.5228	73.8484	1241	0.354865	0	0	0	0	0	0	0.039419	0	0	0	0	0
chr2	110495357	110790401	NM_001128103	Ano3	85.813	69.1196	77.1798	76.996	1598	0.541614	0	0	0	0	0.777594	1.20388	0.78164	0.213989	0.118863	0	0.178409	0.0652989
chr7	58766398	58854077	NM_001271879	Ano5	84.3285	60.6463	64.1446	63.7253	238	0.271445	0	0	0	0	0.0434891	0.0200215	0.158096	0	0.0186321	0.420063	0.500898	0.401333
chr15	95621273	95805903	NM_175344	Ano6	82.2651	75.7068	81.5556	81.4935	6206	3.36132	0	0	0	0	10.3648	11.8637	12.1921	5.22827	5.53767	1.73519	3.20527	2.79322
chr8	73999917	74009966	NM_001164679	Ano8	31.3722	37.1179	44.0925	43.1247	1053	10.4787	0	0	0	0	9.55338	10.7274	9.66504	15.2289	15.8494	22.7718	20.1655	23.5862
chr9	62189149	62226609	NM_009672	Anp32a	46.715	36.2718	37.415	37.4833	4127	11.0171	273	0.728777	0	0	94.6847	99.2135	94.5244	74.0224	76.4304	76.5857	75.9657	74.2448
chr4	46463988	46485395	NM_130889	Anp32b	35.8184	35.6111	37.99	37.8611	1449	6.76881	0	0	0	0	209.797	209.609	200.306	78.0489	81.0051	69.1209	67.0326	74.5495
chr3	95733179	95751310	NM_023210	Anp32e	57.7936	55.0399	56.5243	56.7547	442	2.43781	0	0	0	0	78.563	82.5679	83.2574	61.7579	68.419	52.6512	53.216	50.6714
chr6	87083846	87285769	NM_054041	Antxr1	88.3877	74.2916	79.9034	80.0272	3387	1.67737	187	0.0926096	0	0	1.05438	0.971218	1.39244	0.7933	0.984619	0.154155	0.57473	0.300508
chr5	98313706	98459981	NM_133738	Antxr2	81.8872	73.0583	74.3511	74.8402	8610	5.88617	55	0.0376004	0	0	0.592399	0.503698	0.496481	87.5875	86.7145	81.1278	95.2599	84.3788
chr14	26661640	26706290	NM_013469	Anxa11	71.046	64.759	65.3173	65.2734	3428	7.67749	0	0	0	0	92.6118	97.2608	99.2815	48.1046	51.3786	72.7515	75.1279	71.4308
chr15	58173018	58220829	NM_027211	Anxa13	88.6312	70.617	76.3926	77.1031	2901	6.06764	0	0	0	0	0	0	0	0.534306	0.534215	3.38735	1.40322	2.56794
chr9	69301489	69339592	NM_007585	Anxa2	78.186	56.6385	67.4292	67.1547	2361	6.19636	1146	3.00764	0	0	72.2734	73.8145	72.7568	41.6847	41.3234	12.9764	16.3037	13.621
chr6	86686833	86743578	NM_013471	Anxa4	78.7786	71.3195	77.5028	77.3068	1312	2.3121	0	0	0	0	24.2399	25.7185	26.002	22.8285	21.6719	18.1923	15.6876	21.5317
chr3	36347845	36374809	NM_009673	Anxa5	76.1788	61.2115	62.6219	61.9997	1611	5.97463	0	0	0	0	36.3531	34.269	36.0941	84.4534	86.168	49.8743	42.0646	46.8627
chr11	54792463	54846973	NM_013472	Anxa6	75.383	59.3292	59.9101	59.5897	6729	12.3445	0	0	0	0	57.0526	66.2118	67.361	131.979	136.483	138.417	146.105	136.883
chr13	20885987	21116121	NM_012054	Aoah	83.0139	69.7702	74.5396	74.7973	2784	1.20973	0	0	0	0	3.93406	3.78847	4.54597	0	0	0	0	0
chr11	101186376	101191008	NM_178932	Aoc2	81.33	64.538	67.9939	70.0503	634	13.6874	0	0	0	0	2.63387	3.00073	2.13963	1.30553	1.12731	0.501619	0.356223	0.570414
chr11	101191919	101200744	NM_009675	Aoc3	72.5704	64.9685	71.2876	71.2241	423	4.7932	0	0	0	0	0.269937	0.49729	0.350118	0.627295	0.561169	0.604671	1.28822	0.861388
chr1	58169979	58257296	NM_023617	Aox3	87.7613	68.7254	74.0935	74.5063	1903	2.17942	0	0	0	0	0.0388962	0	0.0353149	0.0666027	0	0	0	0.0457287
chr1	58335169	58436108	NM_001008419	Aox3l1	86.2235	71.4187	76.873	76.7047	2876	2.84925	0	0	0	0	0	0	0	0.0302732	0	0	0	0
chr1	58267240	58325440	NM_023631	Aox4	81.3662	71.2719	76.032	76.7101	880	1.51203	233	0.400344	0	0	0.10172	0.0936965	0.123139	0	0	0	0	0
chr11	4886826	4942797	NM_007454	Ap1b1	79.0957	69.8015	69.1282	69.1075	3792	6.77494	147	0.262636	0	0	28.4676	36.0471	35.355	34.5428	33.8801	43.8574	46.6819	44.334
chr8	112302539	112388108	NM_009677	Ap1g1	76.5175	70.6704	69.6178	69.8186	907	1.05996	0	0	0	0	24.0841	26.3735	25.5739	14.8421	14.8814	15.3654	16.6817	17.19
chr9	21099900	21116777	NM_001110300	Ap1m2	76.8917	70.1382	78.7469	79.5037	211	1.25022	0	0	0	0	49.3103	49.6074	46.6662	0	0	0	0	0
chrX	160347091	160367478	NM_026887	Ap1s2	47.4072	41.6359	41.2178	41.6677	1164	5.70952	0	0	0	0	8.40586	7.79279	9.01056	5.7574	5.8957	5.1022	5.01689	4.52679
chr7	52155742	52184860	NM_007458	Ap2a1	75.7828	70.8473	74.004	74.3442	150	0.515145	78	0.267876	0	0	71.208	81.1212	84.5835	63.2001	65.2092	55.4804	45.5995	53.197
chr7	148748078	148818910	NM_007459	Ap2a2	80.8164	71.3104	75.6795	75.4271	532	0.751073	0	0	0	0	48.4796	57.3138	58.5444	30.5212	31.6393	40.7128	39.6214	36.8114
chr11	83116198	83218535	NM_001035854	Ap2b1	84.7724	76.092	78.9775	78.9743	2579	2.52011	202	0.197387	0	0	48.3558	54.0086	57.4722	29.9957	29.2213	18.583	19.9945	16.9077
chr13	95128914	95336271	NM_009680	Ap3b1	88.7913	79.39	83.8616	84.0146	3247	1.5659	270	0.13021	205	0.0988633	33.718	38.0427	37.2284	22.7389	23.9679	18.7511	18.1236	18.3264
chr7	88605284	88638811	NM_021492	Ap3b2	68.2506	48.1444	51.6146	52.623	1018	3.03636	0	0	0	0	5.07075	5.37347	6.19281	0.0384192	0	0	0	0
chr10	80169722	80204956	NM_007460	Ap3d1	79.4566	71.6139	71.2444	70.8655	1231	3.49378	0	0	0	0	36.2899	37.0137	36.2564	33.9751	33.5107	31.4505	30.0597	30.0248
chr8	23897825	23916126	NM_029505	Ap3m2	74.8055	64.251	69.548	68.7843	821	4.48609	0	0	0	0	2.82747	2.74397	2.64823	0.82133	0.605088	0.913509	1.03796	0.712315
chr7	87020210	87065526	NM_009682	Ap3s2	85.8171	75.6914	82.1819	81.1377	0	0	433	0.955512	0	0	19.4017	19.8659	19.6599	12.5571	14.5321	14.3824	15.5059	14.2561
chr2	126834446	126895550	NM_175550	Ap4e1	84.3358	79.5889	81.7013	81.1091	987	1.61528	0	0	0	0	7.16348	6.88125	7.54918	4.97218	5.84734	3.76477	4.07605	3.60935
chr12	52791952	52839926	NM_021710	Ap4s1	57.2941	55.1779	56.4783	56.8161	1256	2.61808	0	0	0	0	10.2896	10.2951	9.66433	39.491	42.066	85.8077	85.0218	85.0965
chr2	131036175	131039250	NM_027129	Ap5s1	73.1974	50.4437	44.6137	45.7969	1001	32.5528	0	0	0	0	5.78278	7.86892	6.68224	42.1958	41.7387	43.4357	39.1763	37.8557
chr5	142939884	142954669	NM_172725	Ap5z1	74.8139	65.5994	69.1956	69.8424	390	2.63781	0	0	0	0	8.23168	7.99448	8.16426	7.54556	7.12303	6.47536	4.54097	5.41738
chr10	90452055	90545488	NM_009684	Apaf1	86.7108	77.6086	81.4175	81.3398	599	0.641101	0	0	0	0	16.2867	17.0195	19.1507	3.72956	2.91734	0.865414	1.18524	1.20502
chr19	23833365	24024087	NM_177034	Apba1	82.4306	69.7003	75.1591	74.9098	1682	0.881912	0	0	198	0.103816	0.301851	0.324382	0.342572	0.10768	0.150727	0.242724	0.290874	0.266155
chr7	71646591	71898762	NM_007461	Apba2	85.7643	62.2059	63.0904	64.0772	11943	4.73607	0	0	0	0	2.28286	1.95942	2.26109	0.0444202	0	0	0	0
chr10	80730916	80735992	NM_018758	Apba3	67.2055	75.2107	75.6308	74.5759	161	3.17179	0	0	0	0	27.4156	32.407	31.4032	39.8954	41.3418	78.4218	66.851	73.6434
chr7	112706978	112717832	NM_001253887	Apbb1	85.2068	71.5459	65.1865	64.6475	1135	10.457	70	0.644924	0	0	11.1424	12.8937	13.7355	51.1145	51.3733	90.3132	92.6842	84.4201
chr2	22629846	22731173	NM_019456	Apbb1ip	83.874	59.5493	60.4511	60.0219	1437	1.41818	0	0	0	0	0.138328	0	0.0627959	0.414508	0.177616	0.0834244	0.0888653	0.162627
chr5	66689963	67010056	NM_001201413	Apbb2	84.8247	73.6434	76.0954	75.7878	24133	7.53937	1270	0.39676	124	0.0387387	8.08391	8.09289	11.9751	9.61044	8.05051	19.537	18.6377	17.0106
chr18	34380637	34481844	NM_007462	Apc	77.2604	71.2773	72.6787	73.2487	1071	1.05823	0	0	0	0	10.0641	11.8494	13.862	11.5451	11.6562	8.44318	8.55264	9.67359
chr10	79764564	79781001	NM_011789	Apc2	68.5994	49.0333	63.0467	62.7109	1866	11.3524	294	1.78865	0	0	0.619861	0.890039	1.00971	0.764832	0.749096	2.57284	1.68655	1.56466
chr18	63081980	63112849	NM_133237	Apcdd1	73.9663	56.6952	59.7882	58.896	725	2.34863	0	0	0	0	2.49074	2.69578	3.73132	0.373182	0.0533027	0.225321	0.0800055	0.292826
chr14	51544623	51546863	NM_009687	Apex1	12.83	23.1681	25.8539	25.2827	616	27.5	0	0	0	0	44.6724	46.7565	47.6467	16.6571	14.6508	13.0568	15.9759	16.166
chr9	66623293	66643230	NM_177583	Aph1b	65.3299	52.5651	58.3689	59.0887	441	2.21197	0	0	0	0	0.631185	0.4788	0.404519	2.76555	3.33717	3.35878	3.33931	3.05553
chr2	102913831	102932806	NM_019735	Apip	75.8219	64.784	65.336	65.843	683	3.59947	0	0	0	0	20.1415	16.4914	17.8806	48.2842	45.2108	86.9196	88.2753	78.6688
chr4	148502457	148511709	NM_027263	Apitd1	61.5001	62.3023	65.4946	66.2627	340	3.67488	0	0	0	0	39.2855	40.0713	36.8774	5.13071	6.4598	1.874	1.71105	0.52188
chrX	45378322	45388029	NM_013912	Apln	56.3062	38.5457	40.1923	43.1704	844	8.69476	0	0	238	2.45184	0.219575	0.455077	0.548235	1.59793	0.845819	12.1168	10.8617	9.93862
chr2	84976516	84980080	NM_011784	Aplnr	89.2477	48.4959	56.1925	54.4032	979	27.4691	0	0	0	0	0	0	0	2.26512	2.10003	4.23554	6.42774	4.807
chr7	31219998	31230601	NM_007467	Aplp1	30.3796	33.3827	33.5	32.6845	477	4.49873	0	0	0	0	40.6839	45.9765	46.7255	0.695374	0.442436	0.4453	0.853817	0.607646
chr9	30957141	31019400	NM_001102455	Aplp2	74.3425	62.5339	66.5511	65.9851	2495	4.00745	0	0	0	0	93.335	99.4512	99.577	114.343	115.623	148.358	154.027	141.159
chr9	46076690	46080002	NM_080434	Apoa5	55.9231	40.1431	41.8245	42.0112	307	9.26932	0	0	0	0	0	0	0	0	0	0	0	0
chr17	48558555	48572053	NM_009694	Apobec2	78.2485	42.7224	25.5406	27.5789	10419	77.1892	82	0.607497	0	0	4.29535	3.51693	4.0443	141.924	149.663	177.304	196.022	179.551
chr15	79722837	79738859	NM_030255	Apobec3	46.0666	73.2124	81.9196	80.8746	5938	37.0615	0	0	0	0	40.1214	41.7744	41.8914	0.705681	0.256568	0.361521	0.673924	0.352161
chr1	154597680	154604674	NM_001081197	Apobec4	91.7696	75.4862	77.7192	78.9052	621	8.87904	0	0	0	0	0.118523	0	0	0	0	0	0	0.139343
chr7	20274829	20278007	NM_001110009	Apoc1	42.1443	67.4869	81.341	79.5843	974	30.6482	0	0	0	0	91.9477	68.3745	68.0367	0	0	0	0.908319	0
chr16	31296277	31314682	NM_007470	Apod	69.3077	76.6596	86.7137	85.4991	2737	14.871	0	0	0	0	1.65579	2.1532	1.50333	0.166778	0.16675	0	0.500572	0.229017
chr7	20281592	20284515	NM_009696	Apoe	12.9865	55.95	60.4009	58.1383	1916	65.5491	0	0	0	0	249.62	236.744	226.636	76.2511	75.183	36.056	29.4986	33.5133
chr15	76875504	76882781	NM_001163621	Apol6	88.172	82.7406	85.7463	84.9951	274	3.76529	0	0	0	0	0.48733	0.176182	0.374126	0	0	0	0	0
chr15	77218646	77229540	NM_001164640	Apol7a	91.2426	70.439	80.0604	78.9808	467	4.28676	219	2.01028	0	0	0.154736	0.0712655	0	0	0.0662281	0	0	0
chr15	77252638	77277890	NM_001024848	Apol7b	90.2737	66.3796	74.8894	74.2908	725	2.87106	0	0	0	0	0	0	0	0	0	0	0	0
chr15	77234218	77241464	NM_173786	Apol9a	93.1823	63.8813	72.486	71.0711	585	8.07342	0	0	0	0	0	0	0	0	0	0.153173	0	0.149297
chr15	77559501	77566812	NM_173743	Apol9b	91.3739	63.4115	71.1877	71.3661	860	11.7631	0	0	0	0	0	0	0	0	0	0	0	0
chr17	35265941	35268697	NM_018816	Apom	90.6337	72.8102	73.8793	75.1672	157	5.69666	0	0	0	0	0.629651	0.579987	0.285838	0.269541	0.53899	0.759472	0	0
chrX	91612448	91662431	NM_026673	Apoo	85.4353	75.7933	70.4904	69.5781	2542	5.08573	1159	2.31879	0	0	34.175	26.1488	27.2559	83.6652	92.6666	136.898	141.328	137.338
chrX	91612462	91643541	NR_004438	Apoo-ps	81.2416	70.0711	61.7385	60.8903	2542	8.17916	1159	3.72921	0	0	19.8005	14.3351	18.1715	82.6211	59.163	93.6036	86.2253	85.7232
chr16	84954680	85173952	NM_007471	App	86.5865	74.3184	79.68	79.5381	8008	3.65209	204	0.0930351	0	0	30.5886	31.6031	33.6577	74.8639	76.0351	23.971	33.0341	28.0159
chr11	85004811	85048622	NM_025825	Appbp2	70.4532	65.307	65.7203	65.8333	338	0.771496	0	0	0	0	34.058	31.4393	32.9881	26.0798	24.8816	15.405	14.052	14.6701
chr10	83062778	83111409	NM_145220	Appl2	87.1747	71.8951	69.477	69.5408	6225	12.8005	1460	3.0022	0	0	10.8478	10.5895	11.6689	34.0202	33.3583	34.4175	37.7984	30.5662
chr8	125098536	125100807	NM_009698	Aprt	14.8086	21.1318	34.5977	33.2114	1354	59.6213	479	21.092	0	0	177.136	165.406	163.036	37.7059	40.4072	22.5985	26.886	22.8848
chr6	55286292	55298549	NM_007472	Aqp1	92.2949	67.1736	74.5243	72.8769	1208	9.85559	0	0	0	0	0	0.0582312	0	3.30158	2.65164	36.2196	54.9893	49.8703
chr7	104874888	104886757	NM_175105	Aqp11	56.4279	51.8105	58.6888	58.5728	399	3.3617	0	0	0	0	4.04111	3.85531	4.32421	1.48279	1.48254	2.61124	2.78154	3.22387
chr1	94902910	94908846	NM_001159658	Aqp12	85.9949	72.093	78.3194	78.6346	164	2.7628	0	0	0	0	0	0	0	0	0	0	0	0
chr4	41039756	41045216	NM_016689	Aqp3	70.4124	58.9987	64.749	64.235	671	12.2894	0	0	0	0	25.7897	32.6281	27.3647	0.266025	0.0886601	0.124928	0	0
chr18	15547902	15562193	NM_009700	Aqp4	89.7429	74.5738	78.6315	78.7398	819	5.73088	0	0	0	0	0	0.0305283	0	16.6562	16.9655	3.75772	8.81467	7.01356
chr4	40980106	40995169	NM_007473	Aqp7	89.7592	70.6617	78.5811	79.4484	404	2.68207	0	0	0	0	0.139281	0.128295	0.0632284	1.19247	1.54995	8.6519	10.5583	9.16984
chr7	130605807	130611517	NM_001109045	Aqp8	86.0022	60.5717	70.3132	68.4877	275	4.81611	0	0	0	0	0.126051	0.92995	0.572224	0.323759	1.07966	3.65321	1.78271	3.41241
chr9	70958465	71010440	NM_001271843	Aqp9	86.5343	73.5535	77.6537	78.4502	1477	2.84175	0	0	0	0	0.0661654	0.0609465	0.0600732	0	0	0	0	0
chr2	113926908	114001075	NM_009702	Aqr	88.025	78.9115	81.3212	81.2472	648	0.873704	0	0	0	0	47.2803	56.2123	57.0061	14.6956	14.0132	13.4969	12.5578	13.1554
chr7	108542901	108561100	NM_198096	Arap1	92.8311	78.7958	86.143	87.687	365	2.0056	0	0	0	0	10.8783	13.2193	14.3329	9.26396	11.6454	7.20603	8.64281	6.10667
chr5	62993684	63157416	NM_178407	Arap2	88.0275	70.4237	78.0732	78.3165	873	0.533188	0	0	0	0	3.95323	4.39051	4.51219	0.928346	0.754154	4.19611	5.92101	4.91324
chr9	44550227	44575891	NM_145985	Arcn1	63.4553	61.328	58.5632	57.4579	507	1.97553	0	0	0	0	59.4769	58.8167	62.489	50.5385	48.9975	51.4056	54.4388	49.6956
chr11	59024913	59041769	NM_007476	Arf1	44.4499	36.096	30.807	30.6369	3485	20.6751	0	0	0	0	148.215	148.74	142.381	153.765	160.586	173.034	165.849	158.301
chr15	98568056	98593549	NM_007478	Arf3	73.6238	65.5475	69.6336	68.9063	412	1.61613	0	0	0	0	44.3884	52.1994	49.3916	41.8039	39.6015	13.4446	13.561	12.2346
chr14	27457682	27476744	NM_007479	Arf4	50.6198	40.5082	38.1757	39.7723	2413	12.6587	0	0	0	0	83.2179	76.0874	75.2365	52.7399	59.8019	38.6876	41.8882	38.8451
chr2	91105271	91117528	NM_023854	Arfgap2	58.3266	55.1109	51.7592	52.5059	288	2.34968	348	2.83919	0	0	24.4752	24.3332	24.7732	42.8281	43.2582	46.2853	45.5962	47.7852
chr15	83130169	83180677	NM_025445	Arfgap3	81.7352	74.2691	81.8112	80.2604	361	0.714738	921	1.82347	0	0	8.1657	10.7892	9.60154	13.3519	12.4902	5.73197	5.07384	4.17052
chr1	10127587	10222751	NM_001102430	Arfgef1	81.6111	75.9764	75.7453	76.4695	3103	3.26069	0	0	0	0	13.2894	14.5065	16.3382	18.9698	19.1488	38.4477	38.5247	37.3081
chr2	166631080	166723551	NM_001085495	Arfgef2	83.4918	77.4869	77.8378	77.9838	3204	3.46487	0	0	0	0	16.5256	19.2014	19.7998	21.4812	19.1037	21.7759	22.9295	22.3338
chr3	84299985	84386547	NM_001081093	Arfip1	81.2472	72.2144	77.1482	76.762	3087	3.56623	0	0	0	0	14.4871	14.7742	15.9196	31.3035	33.0698	11.6494	10.9319	11.287
chr7	112782714	112788930	NM_029802	Arfip2	70.3954	52.6624	53.8	54.1404	441	7.09459	0	0	0	0	17.8286	17.585	17.142	18.6411	16.1169	8.11967	9.66282	8.40886
chr12	80231774	80257288	NM_009705	Arg2	72.766	56.4044	60.135	60.9353	672	2.63385	0	0	0	0	0	0	0	0	0	0	0	0
chr8	79774264	80041806	NM_030113	Arhgap10	90.4531	77.3956	75.4312	75.2391	24472	9.14698	2189	0.818189	0	0	11.6326	14.0241	13.7196	36.127	37.39	42.2993	41.9076	42.2345
chr2	43604343	44243143	NM_153820	Arhgap15	88.7535	71.6802	76.7096	77.0863	3448	0.539762	0	0	0	0	0	0	0	0	0	0	0	0
chr7	130422662	130513429	NM_144529	Arhgap17	85.182	72.7311	80.0349	80.0301	1831	2.01725	2159	2.37862	0	0	14.3976	18.754	17.1899	11.2578	9.48194	4.69233	6.34713	6.51873
chr10	26492317	26638454	NM_176837	Arhgap18	88.9051	78.0217	83.2999	83.7951	814	0.557012	0	0	0	0	3.03172	2.57442	2.06443	16.4255	19.0179	1.71413	3.28666	3.34151
chr19	41841077	41876574	NM_027667	Arhgap19	75.704	70.8514	74.3166	74.2566	197	0.554976	0	0	0	0	33.0152	34.1824	34.8821	2.41161	2.13842	0.987657	1.00999	1.38624
chr9	51573456	51661164	NM_175535	Arhgap20	82.1547	66.6346	65.978	66.4647	9405	10.7231	1161	1.32371	0	0	0.314977	0.193422	0.119157	0.17978	0.3595	20.0091	18.009	14.9357
chr2	20769545	20889348	NM_001081364	Arhgap21	85.2621	70.0229	64.3199	63.6367	19624	16.3802	382	0.318857	0	0	19.5339	23.453	24.0538	29.644	29.0234	22.7085	25.2938	25.8701
chr14	34030008	34183122	NM_153800	Arhgap22	72.1053	64.2353	71.914	72.4432	3867	2.52557	313	0.204423	0	0	6.3441	7.08704	6.86295	0.346695	0.288864	0.0814056	0.17343	0.55542
chr11	97311473	97363714	NM_021493	Arhgap23	71.9314	73.9973	78.0815	78.6552	3974	7.60705	439	0.840336	0	0	13.4062	16.8624	16.9006	16.0426	15.8552	4.27489	5.18726	6.15951
chr5	102910409	103326956	NM_146161	Arhgap24	88.1918	71.9397	76.6368	76.8213	8613	2.06771	0	0	0	0	0.328917	0.473805	0.24886	10.3255	10.4176	15.142	8.80433	11.0852
chr6	87409378	87446294	NM_175476	Arhgap25	86.0676	72.5836	73.7487	74.0286	671	1.81764	0	0	0	0	0.0703982	0	0.0639164	0.180816	0.157962	0.509478	0.723608	0.165529
chr18	39152798	39535939	NM_175164	Arhgap26	86.7411	74.0475	69.1496	69.4894	56864	14.8415	8677	2.2647	0	0	1.78619	1.87758	2.09871	10.363	10.4332	25.7016	24.3538	33.3522
chr11	103192797	103225006	NM_001205236	Arhgap27	51.2214	37.995	43.8288	44.3781	1016	3.1544	0	0	0	0	5.85376	6.75934	6.49863	0.624788	0.953258	1.65662	3.12585	2.09474
chr17	68192047	68353448	NM_172964	Arhgap28	88.0578	72.309	75.2809	75.7001	4662	2.88846	0	0	0	0	6.13668	7.28433	7.43844	0.379153	0.460322	0.26708	0.44707	0.260322
chr3	121656243	121719071	NM_172525	Arhgap29	69.6642	61.4196	63.7923	63.6404	2174	3.46024	0	0	0	0	12.8382	11.0332	11.566	23.3996	21.8661	24.1457	24.4026	26.2578
chr16	38598455	38713148	NM_020260	Arhgap31	76.2092	62.1266	75.3617	75.2506	3580	3.12138	2930	2.55465	207	0.180482	0.365646	0.356617	0.390564	23.1842	21.9283	2.67215	4.89144	3.59072
chr9	32031833	32073096	NM_177379	Arhgap32	90.4689	80.3954	83.8622	83.5432	2359	5.71699	0	0	0	0	7.07271	7.76644	8.96048	6.07126	5.704	3.33108	2.72396	2.97825
chr7	31307244	31320028	NM_178252	Arhgap33	63.4613	57.8278	63.7559	65.1326	907	7.09481	0	0	0	0	3.43205	4.68874	4.1664	2.74029	3.16896	0.13954	0.198187	0.0453362
chrX	46823626	46853427	NM_001081123	Arhgap36	54.6617	22.2785	24.6565	25.6306	9609	32.2439	0	0	2360	7.9192	0.399016	0.262531	0.258769	3.70903	3.70841	0.0687551	0.219718	0.0670153
chr15	76554414	76648600	NM_001168288	Arhgap39	77.9704	69.8711	73.9728	73.9211	1431	1.51933	0	0	0	0	9.49881	10.7318	11.5195	9.35421	9.81868	4.09181	3.55418	4.46627
chr2	158338531	158376364	NM_001145015	Arhgap40	85.9519	61.9905	65.6948	65.5346	2550	6.74015	0	0	0	0	0.0885487	0	0	0	0	0	0	0
chr9	8994952	9239013	NM_027823	Arhgap42	85.714	73.9487	82.2403	81.7357	1599	0.655164	0	0	0	0	3.5444	3.26484	4.06491	2.28924	2.58161	2.66262	2.31696	2.85111
chr11	64815540	64976463	NM_175003	Arhgap44	86.5867	75.9811	80.3316	79.9685	4401	2.73485	698	0.433748	0	0	4.84388	6.34664	6.24934	21.5266	19.1896	29.2128	23.5543	28.2061
chrX	165474560	165742367	NM_178754	Arhgap6	84.2795	77.6875	83.7208	83.4488	164	0.0612381	0	0	1214	0.453312	0.349591	0.582982	0.429714	3.14364	2.63729	1.2496	1.57374	1.39007
chr15	84550481	84602637	NM_001164628	Arhgap8	68.9116	67.1072	72.6798	73.6874	286	0.548355	0	0	0	0	33.2362	42.3718	40.2305	0.735656	1.47106	0.295912	0.315211	0.288424
chr10	126760782	126766999	NM_146011	Arhgap9	36.0165	27.5285	35.0935	32.763	350	5.62972	0	0	0	0	10.6514	10.5517	9.48821	1.46253	1.46228	3.63609	3.09859	3.89849
chr7	25688004	25711610	NM_001130151	Arhgef1	65.7155	63.3072	65.3931	65.4222	961	4.071	846	3.58383	0	0	50.5633	58.0316	56.3588	35.4874	35.843	25.5906	25.6127	28.3952
chr8	14911716	15001085	NM_172751	Arhgef10	87.869	77.8835	82.0917	81.6411	1997	2.23456	1345	1.505	72	0.0805648	8.75837	8.79722	9.27405	7.48572	7.47817	5.13163	5.32171	6.16265
chr4	140070399	140204671	NM_001112723	Arhgef10l	82.8166	75.3942	75.411	74.9087	7257	5.4047	976	0.726883	223	0.166081	7.60575	8.40518	9.13517	24.4471	23.73	44.536	43.8172	45.4201
chr3	87422672	87541955	NM_001003912	Arhgef11	87.7438	82.82	86.3526	86.3285	1685	1.41261	0	0	0	0	7.22097	9.49412	8.89562	12.8776	13.1063	12.3599	10.6252	11.8711
chr9	42771924	42913801	NM_027144	Arhgef12	85.5759	75.4828	71.3328	70.3373	20260	14.28	907	0.639286	224	0.157883	7.36297	8.37631	8.78481	40.0592	39.1232	45.487	44.4108	52.7704
chr11	68756655	68770360	NM_177566	Arhgef15	57.0492	42.4464	49.882	49.0805	673	4.91062	0	0	298	2.17439	2.26108	2.49928	2.98602	1.12631	1.09093	2.77685	6.44412	3.3349
chr4	153652578	153674004	NM_001112744	Arhgef16	83.3009	72.9823	81.7555	81.7196	0	0	471	2.19826	0	0	23.9832	25.4082	24.3436	0.385346	0.385281	0.0775551	0.0826132	0
chr7	108018259	108080675	NM_001081116	Arhgef17	71.9049	58.5752	58.6637	58.6362	8642	13.8458	0	0	0	0	7.63028	8.95606	8.82773	11.6597	11.203	18.7565	21.7585	23.0132
chr8	3393007	3456600	NM_133962	Arhgef18	76.0684	74.9039	76.4653	76.2629	3067	4.82286	0	0	0	0	27.0618	30.0121	29.2076	10.0228	11.0531	9.49011	9.25305	9.69756
chr4	140798798	140813477	NM_172520	Arhgef19	51.3173	43.5039	54.4803	54.7225	1169	7.96376	247	1.68268	0	0	2.78393	3.07721	3.53864	3.77024	3.42297	37.4255	37.2	39.811
chr3	88425027	88451974	NM_008487	Arhgef2	61.762	52.3522	58.7545	59.1038	1558	5.78172	796	2.95395	0	0	35.5852	38.461	39.1526	27.2295	29.7998	8.05466	9.69507	9.42341
chr3	62142698	62266143	NM_001081295	Arhgef26	78.5959	64.2076	67.9506	68.3339	469	0.379926	0	0	0	0	1.64872	1.72712	1.73172	0.249099	0.138365	0	0.124609	0.266045
chr13	98668549	98976120	NM_012026	Arhgef28	85.5875	73.4175	79.0695	79.4453	5540	1.80121	0	0	75	0.0243846	2.56349	3.71412	3.39421	1.46317	1.64579	1.64264	1.57823	1.4755
chr14	28051224	28217090	NM_027871	Arhgef3	82.3353	73.6079	79.3953	79.4364	3605	2.17344	523	0.315315	0	0	8.93947	7.48578	8.72402	12.3604	13.2995	10.033	11.1787	16.8606
chr17	80706746	80788029	NM_001145452	Arhgef33	79.9507	68.5217	74.9	74.3507	444	0.54624	0	0	0	0	0.0528666	0	0.047999	0.316836	0.226273	0	0.0679255	0.0621531
chr18	61653447	61696190	NM_177828	Arhgef37	80.5935	63.1322	63.2088	63.8187	4616	10.7994	226	0.528742	0	0	0.533373	0.147391	0.484263	0.958969	0.958807	3.15238	1.91885	3.76239
chr3	132822494	132897853	NM_029953	Arhgef38	89.2213	71.634	73.6851	73.1847	320	0.424634	0	0	0	0	0	0	0	0	0	0	0	0
chr1	34858566	34869599	NM_183019	Arhgef4	61.4771	52.2898	57.4183	57.1498	635	5.75546	0	0	0	0	4.63499	4.2101	5.49407	0.936957	1.10212	0.155295	0.248135	0.302732
chr14	52604507	52625922	NM_198249	Arhgef40	60.5996	62.1554	68.8383	68.5102	977	4.56222	357	1.66706	0	0	4.99075	0	0	10.3158	9.74471	4.25242	4.36958	3.36589
chrX	54484661	54591906	NM_152801	Arhgef6	84.7827	69.9537	70.2575	70.8317	6640	6.19143	0	0	0	0	0.407385	0.375252	0.538001	28.3468	27.8982	28.5	25.5528	28.7803
chr8	11758329	11835217	NM_017402	Arhgef7	85.5462	64.8264	66.3872	66.0004	8870	11.5363	0	0	0	0	24.2351	24.9047	25.5105	78.4575	79.2221	58.8748	57.8492	65.3985
chrX	92244282	92361825	NM_001033329	Arhgef9	84.4322	75.7649	79.9997	79.711	1143	0.97241	0	0	0	0	0.605244	0.526532	0.457931	9.78795	9.41211	8.96319	11.2759	10.6339
chr4	133234922	133309526	NM_001080819	Arid1a	65.9204	49.6647	51.4762	51.877	7490	10.0397	0	0	0	0	49.7023	57.9843	60.782	36.2657	35.1481	20.334	19.3144	21.2505
chr17	4995073	5347656	NM_001085355	Arid1b	81.5427	71.0567	71.2845	71.8753	28709	8.14248	1106	0.313685	50	0.0141811	5.39507	6.77784	6.75995	11.7032	10.8672	11.5765	9.99604	11.7452
chr15	96117952	96235894	NM_175251	Arid2	80.9922	72.7124	73.1517	72.9423	4732	4.01214	0	0	0	0	16.1069	18.3473	19.5318	18.2456	16.3916	8.13361	7.32209	8.20786
chr10	79389816	79417757	NM_007880	Arid3a	71.7856	57.8502	62.8028	62.7812	2251	8.05626	0	0	0	0	13.478	15.4096	16.5644	0.945848	1.2429	0.533014	0.365	0.259763
chr9	57638315	57682041	NM_019689	Arid3b	78.2087	58.5963	70.3959	70.0829	982	2.2458	922	2.10859	0	0	25.6234	29.7938	30.268	4.71198	4.20917	2.72064	2.14458	1.90929
chr4	41670867	41678174	NM_001017362	Arid3c	55.5439	22.555	31.1044	29.374	1496	20.4735	0	0	0	0	1.44053	0.714488	1.04241	0	0	0	0	0
chr12	72116953	72200338	NM_001081195	Arid4a	71.7739	71.872	74.1186	74.6036	724	0.868262	0	0	0	0	7.19095	7.29148	7.92413	8.41568	8.68728	7.06477	6.66867	7.36326
chr1	36364577	36380874	NM_001172205	Arid5a	61.1813	58.0772	64.049	64.4515	1827	11.2107	0	0	0	0	1.2067	1.3555	1.30898	1.45666	0.962358	2.69627	1.08233	1.71873
chr10	67558340	67741474	NM_023598	Arid5b	72.6947	70.8701	73.4397	73.542	11390	6.21949	0	0	127	0.0693481	19.5947	25.3035	26.0357	7.22665	6.74158	7.27221	7.50443	5.93637
chr9	59236360	59334181	NM_019927	Arih1	73.7558	72.4225	68.5805	68.2208	1776	1.81556	0	0	0	0	25.8194	26.8663	27.1645	29.9257	29.9207	29.484	28.5063	26.4804
chr9	108505273	108551711	NM_011790	Arih2	68.2072	60.9945	61.7215	60.9997	508	1.09393	0	0	0	0	31.8585	31.7878	32.5162	30.8855	30.5826	28.2044	28.2569	29.2791
chr14	61928589	61930773	NM_177337	Arl11	87.6558	45.8881	63.9727	60.6154	239	10.9432	0	0	0	0	0.252592	0.116334	0.229335	0	0.324334	0	0	0
chr2	106802685	106814554	NM_001025102	Arl14ep	69.5961	70.7876	72.3063	72.6417	132	1.11214	0	0	0	0	18.3796	17.8891	18.0582	7.9348	7.22034	5.84059	4.54906	3.7399
chr13	114584715	114947669	NM_172595	Arl15	87.3756	78.2824	84.0136	84.0643	11735	3.23319	472	0.130044	756	0.208291	20.1191	17.1175	18.3596	3.55021	4.11931	2.96393	4.14388	3.67136
chr19	46605598	46647575	NM_019718	Arl3	72.1482	67.78	71.6953	71.5066	3257	7.75901	0	0	0	0	59.148	55.6827	48.9706	71.6101	72.2671	85.1718	86.0397	85.161
chr12	40759877	40763963	NM_007487	Arl4a	23.3955	40.4236	39.4487	41.8525	929	22.7362	0	0	0	0	16.7722	13.4105	12.3773	8.25288	7.48506	11.0638	8.60622	8.81271
chr11	101526854	101529146	NM_025404	Arl4d	34.4845	30.5318	9.41859	11.1478	934	40.7504	647	28.2286	0	0	9.04146	7.57119	10.5722	9.8521	9.85043	99.1421	88.8869	101.143
chr2	52253470	52280394	NM_182994	Arl5a	63.0421	51.0917	53.7049	53.0827	1530	5.68266	0	0	0	0	15.5925	17.0091	16.9706	36.0413	34.2666	19.664	21.9005	20.5328
chr6	97160785	97183309	NM_022992	Arl6ip5	73.5927	61.4837	58.2522	57.7849	2372	10.531	0	0	0	0	60.9905	51.3345	48.5337	83.9863	81.7816	117.465	110.147	103.628
chr3	19032143	19063065	NM_028840	Armc1	73.913	70.0713	67.9307	68.6757	954	3.08518	0	0	0	0	35.3767	31.6584	29.4294	36.5791	37.9425	39.5973	43.5503	36.9233
chr10	41634796	41738188	NM_001034858	Armc2	87.1164	71.6054	75.0378	74.7216	8358	8.0838	0	0	0	0	0.0346919	0.0319556	0.157489	1.06927	1.03939	13.3903	12.5698	10.7267
chr18	7088230	7297899	NM_001081393	Armc4	88.8805	68.3328	77.8796	77.8387	757	0.361045	0	0	0	0	0	0.0454858	0	0	0	0	0	0.0580549
chr8	72744091	72758321	NM_133972	Armc6	64.5848	58.7274	58.7395	59.9456	540	3.7948	0	0	0	0	13.4477	14.3271	15.0044	7.97611	7.83607	6.64446	10.0504	7.42874
chr11	115336990	115351780	NM_177778	Armc7	70.7515	62.0042	65.7743	65.3624	230	1.5551	0	0	0	0	3.79164	2.91048	3.94456	2.63758	1.82571	2.09614	0.91344	1.20729
chr9	99378809	99469318	NM_028768	Armc8	83.2057	76.3876	77.2421	77.7113	870	0.96123	0	0	0	0	19.9618	19.2721	18.5296	18.3957	19.4874	15.735	18.4514	17.3989
chr1	88051389	88149066	NM_027456	Armc9	83.9467	77.9369	84.5018	84.7244	2000	2.04756	0	0	0	0	11.8733	13.7534	12.6409	3.77275	4.29448	1.69126	1.27108	2.32425
chrX	131221057	131232311	NM_001202500	Armcx4	64.3288	54.22	54.7513	55.7993	263	2.33695	0	0	0	0	7.17938	8.45664	8.35214	16.4593	16.5037	3.94223	3.7511	6.51926
chr3	95238311	95301161	NM_001037737	Arnt	81.7043	75.7644	75.685	75.8297	1203	1.91408	0	0	0	0	38.6958	40.3985	41.4063	29.7976	29.9067	25.5267	25.632	26.3285
chr7	91394784	91558548	NM_007488	Arnt2	85.0357	69.9262	76.4173	76.1094	1852	1.1309	0	0	0	0	3.4371	3.55209	3.60268	0.143547	0.287045	0.0674108	0.0359036	0.0328525
chr7	120350978	120457640	NM_007489	Arntl	74.9165	67.501	72.3081	72.6476	8705	8.16129	0	0	0	0	14.1634	15.2221	13.0763	7.57242	10.3311	7.4245	9.64695	4.96686
chr1	74283123	74314787	NM_029711	Arpc2	67.6297	54.0492	56.0063	55.6935	2841	8.97233	0	0	0	0	107.083	108.671	110.481	116.089	125.196	104.979	104.678	100.551
chr5	122841936	122856187	NM_019824	Arpc3	74.8854	62.8708	60.8258	60.2198	1427	10.0133	0	0	0	0	123.294	112.418	114.213	84.5762	87.1309	88.0829	81.9385	78.7976
chr2	38863658	38871392	NM_028809	Arpc5l	31.5317	29.0718	26.2686	25.4373	552	7.13732	0	0	0	0	53.3756	47.7727	49.1475	45.8275	44.5254	105.234	93.4468	101.505
chr9	111967594	112088453	NM_001177618	Arpp21	88.5386	70.9398	77.5899	78.1471	2977	2.4632	0	0	0	0	0	0.062297	0.0492876	1.76258	2.10348	0.687769	1.19992	1.15955
chrX	97800835	97813832	NM_133205	Arr3	84.8871	65.6889	76.3042	75.9131	838	6.44764	0	0	374	2.87759	0.139713	0.128693	0	0.119617	0.239193	0	0	0
chr7	106683995	106755281	NM_177231	Arrb1	78.3367	63.1498	72.7096	72.8481	2749	3.8563	174	0.244087	0	0	11.6243	13.3984	13.8908	7.31467	5.81067	2.14572	2.6256	1.79495
chr13	94541633	94712971	NM_009712	Arsb	83.5385	71.7917	79.8036	79.9125	3887	2.26862	0	0	0	0	0.555177	0.668736	0.620381	6.65448	6.28778	3.91484	4.17016	3.41412
chr11	109334687	109434643	NM_028710	Arsg	83.4163	70.2531	76.4848	76.2434	3909	3.91072	0	0	0	0	1.15711	1.38071	0	3.04308	2.30534	1.61783	1.5409	1.11363
chr7	109250256	109259662	NM_009710	Art1	58.5044	52.9602	33.8303	33.1018	4431	47.1082	2741	29.141	0	0	0.79829	1.83831	0.724788	5.01206	4.66954	190.169	180.178	185.983
chr5	92760866	92843653	NM_181728	Art3	82.685	64.2188	64.1147	64.559	10850	13.1059	2973	3.59114	65	0.0785147	0.118784	0	0.215694	77.6974	79.9212	184.395	180.244	188.946
chr6	136796971	136806121	NM_026639	Art4	80.6555	61.4554	61.2539	62.3541	1343	14.6776	0	0	0	0	0	0	0.0672837	5.96406	6.34367	22.3466	20.0906	15.3339
chr4	117598766	117602368	NM_009711	Artn	27.0284	13.7481	17.8708	17.4153	534	14.8251	0	0	0	0	2.538	2.94112	3.64231	0.140189	0.0700828	0	0	0
chr16	18392655	18407167	NM_001272032	Arvcf	66.8272	57.638	64.0004	63.5231	1147	7.9038	485	3.34206	0	0	16.4305	22.1077	25.917	29.8188	30.9227	16.3937	7.67776	12.133
chrX	90531984	90543694	NM_007492	Arx	20.1884	2.93505	3.35162	3.74459	3398	29.0179	0	0	0	0	0	0	0	0	0	0	0	0
chr19	46781932	46815585	NM_020577	As3mt	85.475	74.0216	74.1653	74.6042	2020	6.00244	1018	3.02499	0	0	13.1513	14.1329	13.9304	46.7362	45.6561	78.8104	79.1226	77.9206
chr19	32059140	32177630	NM_018830	Asah2	87.5199	76.5712	84.475	83.442	261	0.220272	216	0.182294	41	0.0346021	0.385414	0.387288	0.318115	11.7291	12.9268	5.40949	6.88775	6.30242
chr15	63918401	64144235	NM_001276463	Asap1	88.1204	74.1825	75.2505	75.1738	13721	6.0757	850	0.376383	0	0	10.337	11.8159	12.8713	9.47877	8.26982	5.26348	5.25996	5.74574
chr12	21117616	21276032	NM_001004364	Asap2	83.0956	72.8869	76.9645	76.768	5107	3.22379	495	0.312468	0	0	8.12289	10.6937	10.232	5.87373	4.85531	6.98957	5.94047	9.44107
chr4	135762279	135802488	NM_001008232	Asap3	66.2727	64.3881	68.9884	68.7155	3147	7.82661	221	0.549628	0	0	5.11067	5.39985	5.40436	2.39368	2.21314	7.39726	8.18872	12.0522
chr5	24038514	24046266	NM_080444	Asb10	75.2232	68.877	49.1347	50.4343	1591	20.5237	897	11.5712	0	0	0.382088	0.21117	0	25.6469	26.6892	94.2013	94.2576	88.8529
chrX	160876032	160897032	NM_026853	Asb11	86.0761	62.8592	56.3892	56.5511	6019	28.6619	0	0	0	0	0	0	0.138448	78.8549	80.669	151.189	135.776	135.352
chrX	92665537	92673468	NM_080858	Asb12	91.8714	78.8821	76.4933	71.1944	267	3.36654	0	0	0	0	0	0	0	13.8649	11.7701	21.376	19.0406	22.272
chr14	27707789	27728443	NM_001170748	Asb14	84.971	77.766	74.517	75.4467	2182	10.5645	1074	5.19996	0	0	0.26755	0.3501	0	19.553	17.7595	83.7979	84.5393	79.0563
chr6	24478143	24523164	NM_080847	Asb15	88.3488	68.2049	53.967	55.712	12447	27.6471	2527	5.61294	0	0	0	0	0	8.54773	7.62696	42.8916	53.4571	48.3063
chr3	153507210	153516579	NM_025758	Asb17	87.3723	74.085	83.9118	83.2554	261	2.78578	0	0	0	0	0	0	0	0.163547	0.163519	0	0	0
chr1	91849252	91911152	NM_139152	Asb18	74.2457	61.429	65.6913	65.1568	4408	7.12116	475	0.767367	0	0	0	0	0.122104	7.13878	6.67709	18.9791	18.1434	19.2894
chr12	104559351	104594211	NM_023049	Asb2	80.883	48.6602	26.8491	27.36	27677	79.3947	7662	21.9793	0	0	0	0	0.0590112	154.753	157.676	223.038	234.662	215.178
chr11	30854397	31002704	NM_023906	Asb3	80.1998	78.918	80.6309	81.1241	854	0.575833	0	0	0	0	5.72407	5.12475	5.05132	4.2137	3.75506	4.51681	5.15507	4.02516
chr6	5333385	5383021	NM_023048	Asb4	80.3552	65.2117	70.7931	71.3646	3963	7.98412	0	0	0	0	0.209821	0.338224	0.571505	11.5868	10.3725	5.94742	6.73969	5.11856
chr8	55635683	55673189	NM_029569	Asb5	89.9645	73.8236	70.3122	71.3375	4281	11.4142	1917	5.11118	0	0	0	0	0	5.22689	4.72351	28.8887	35.1474	34.9211
chr2	30678617	30683820	NM_133346	Asb6	48.0162	40.3961	40.9932	41.3311	560	10.763	0	0	0	0	25.6374	26.0313	26.657	9.20003	9.41576	9.89953	6.95764	10.4448
chrX	160935834	160977684	NM_027027	Asb9	88.4255	67.5537	76.7707	77.2779	0	0	0	0	669	1.59857	0	0	0	0	0	0	0	0
chr10	59465552	59562738	NM_026937	Ascc1	83.6774	74.3251	79.2912	79.1691	1952	2.00852	0	0	0	0	47.2008	43.4878	49.5337	32.7181	35.1876	36.5418	39.2883	28.6711
chr11	4537795	4583388	NM_029291	Ascc2	84.9079	79.0688	83.3333	83.3864	615	1.34889	0	0	32	0.0701862	23.5627	25.8589	23.8992	11.5853	10.8918	13.236	10.8123	12.0304
chr10	50312474	50571008	NM_198007	Ascc3	85.8205	80.7718	84.1457	84.9469	855	0.330711	0	0	0	0	9.91585	10.9769	12.3537	6.87158	7.04171	5.12201	5.54177	5.88111
chr10	86953785	86956405	NM_008553	Ascl1	11.3738	2.43106	1.89766	2.1161	1068	40.7634	0	0	0	0	0.157217	0.0724083	0.0713708	0	0	0	0	0.092417
chr10	53316766	53329021	NM_025541	Asf1a	26.7965	26.5488	27.0905	27.3007	642	5.23868	0	0	0	0	22.866	20.5359	19.6485	14.9624	15.1696	14.7753	14.165	14.2094
chr8	86479592	86494094	NM_024184	Asf1b	58.3394	53.2437	52.9731	53.0782	1126	7.76445	0	0	0	0	32.0558	33.8979	32.0462	13.0784	10.9959	2.51253	1.04082	1.36053
chr3	88769733	88883297	NM_138679	Ash1l	90.9578	86.6776	85.4079	85.727	2882	2.53778	0	0	0	0	3.06899	3.48653	3.39677	17.4544	17.6516	15.8646	15.8103	17.2157
chr15	99501148	99531559	NM_009597	Asic1	68.3614	56.2512	63.4664	63.9791	1319	4.33725	259	0.851666	0	0	5.17593	6.90058	5.52381	3.14864	2.83718	1.97151	1.86674	1.975
chr11	80693666	80966405	NM_007384	Asic2	86.908	62.1056	63.679	63.8441	14154	5.18958	0	0	423	0.155093	0.264987	0.0528227	0.676855	0	0	0	0.0736807	0
chr5	23919268	23923652	NM_183000	Asic3	61.57	45.7509	49.9173	48.5952	26	0.593066	0	0	0	0	0.27877	0.342375	0.253102	0.318228	0.238631	0	0.238784	0.109246
chr1	75447084	75470915	NM_183022	Asic4	68.1751	44.6629	54.4682	53.942	1052	4.41442	0	0	642	2.69397	0.0660573	0	0.0599751	0.113111	0	0	0	0.0776609
chr6	7625170	7643182	NM_012055	Asns	56.1796	64.265	68.2015	68.3096	1664	9.23829	0	0	72	0.399734	128.786	130.284	130.119	4.57417	4.97457	1.01751	0.24086	0.661173
chr4	9548056	9570864	NM_133723	Asph	87.1933	72.0046	48.7295	48.472	9176	40.2315	3278	14.3722	0	0	16.9688	14.1185	16.9431	115.463	125.314	175.73	178.823	168.704
chr11	120534286	120570760	NM_026877	Aspscr1	71.0811	62.9984	69.516	69.0436	2317	6.35247	276	0.756703	0	0	52.3947	53.527	54.9022	45.9443	45.7673	32.9002	33.2682	33.1134
chr19	9186208	9210056	NM_025610	Asrgl1	66.3767	51.5086	53.1858	52.8887	1298	5.4428	0	0	0	0	26.2214	29.2569	27.1372	28.9975	26.8549	50.0772	43.8176	42.6629
chr2	31325789	31376190	NM_007494	Ass1	83.7158	69.1991	74.9191	74.9832	118	0.234122	0	0	0	0	63.8081	63.9858	63.4798	0.581169	0.581071	0.955228	0.581445	0
chr9	105297721	105308086	NM_025651	Aste1	61.1962	58.2652	57.9731	58.6808	382	3.68548	0	0	0	0	4.18381	4.90484	4.08636	5.26446	6.49822	2.29383	3.81991	3.42821
chr2	127164374	127183387	NM_172539	Astl	86.1431	62.3351	64.8916	65.5294	222	1.16762	0	0	0	0	0.0743455	0	0.135	0	0	0	0	0
chr1	160292434	160621917	NM_001205204	Astn1	89.2386	66.5958	68.7487	69.2787	3991	1.21129	0	0	673	0.204259	0.161789	0.191538	0.335755	0.0197546	0.0197512	0.0278308	0.0889377	0.0271266
chr4	65041836	66065517	NM_019514	Astn2	85.8976	70.5216	78.2851	78.3317	11957	1.16804	0	0	187	0.0182674	0.0723151	0.0333056	0.098485	2.01146	1.70478	0.6978	0.836224	0.595125
chr2	153171874	153229743	NM_001039939	Asxl1	70.1176	63.795	63.6637	63.8385	2145	3.70665	0	0	0	0	30.2141	36.6015	38.1418	15.1058	14.2047	14.2579	13.775	12.8982
chr18	22503589	22688728	NM_001167777	Asxl3	89.6222	75.7887	79.6388	80.0637	106	0.0572543	0	0	345	0.186346	0.548784	0.453652	0.587686	0.144568	0.168634	0	0.108477	0.115802
chr19	32747052	32786788	NM_026487	Atad1	79.193	73.6655	73.6613	72.8937	303	0.762533	0	0	0	0	44.0356	42.3878	39.3063	50.2156	52.3808	67.3834	69.6296	64.2949
chr12	4924158	5054216	NM_001099628	Atad2b	79.92	78.3935	78.8687	79.3206	346	0.266035	0	0	0	0	7.14456	7.99528	8.048	8.71086	8.67433	3.531	3.99802	3.22505
chr4	155114748	155135207	NM_179203	Atad3a	71.7984	62.7708	58.0208	56.9349	2308	11.2811	0	0	0	0	73.8858	75.9857	74.5659	67.9415	75.1725	51.026	54.9162	46.9909
chr11	79902901	79949293	NM_001029856	Atad5	72.6127	75.1667	77.7303	77.8984	1526	3.28936	0	0	0	0	11.004	11.0633	11.8602	1.07727	1.09667	0.469103	0.323334	0.430337
chr17	36036773	36047013	NM_001142745	Atat1	69.0639	60.7929	62.9627	62.9433	733	7.1582	0	0	0	0	11.9455	12.2129	11.685	23.1185	26.4182	9.50432	9.44046	9.69547
chr10	80667257	80693524	NM_178662	Atcay	82.3356	66.1329	64.5812	65.2549	3593	13.6788	0	0	0	0	1.48926	1.45753	1.85919	2.27117	2.50981	1.34724	0.777347	2.13386
chr7	137535007	137663094	NM_013799	Ate1	85.846	77.8625	79.7573	78.9082	1789	1.39671	0	0	0	0	13.8822	14.1021	14.5157	22.4264	21.2923	22.2542	25.448	21.5652
chr15	100058289	100091679	NM_007497	Atf1	61.373	61.8771	58.9842	59.1454	2650	7.93651	0	0	0	0	58.9936	56.9314	56.1156	36.6442	36.1825	45.9402	41.9036	42.1858
chr2	73654578	73730685	NM_009715	Atf2	71.6781	71.2523	71.8884	71.8047	325	0.42703	0	0	0	0	22.4964	22.3088	24.4459	15.3873	14.2105	13.9818	14.6387	12.338
chr15	80085613	80087971	NM_009716	Atf4	24.4962	3.95769	2.18818	2.44736	1074	45.5471	0	0	0	0	100.317	93.187	91.0808	69.3463	68.6076	83.2281	82.5185	88.3607
chr1	172634587	172797902	NM_001081304	Atf6	84.2146	76.1634	79.7795	78.964	2730	1.67162	56	0.0342896	0	0	9.89042	9.93105	10.2741	25.5177	25.2083	51.3726	40.6989	45.4373
chr15	102367074	102455852	NM_146065	Atf7	80.7122	77.001	75.2592	74.3596	1074	1.20976	317	0.35707	0	0	1.82933	2.69606	2.26989	8.61407	7.46426	5.95754	6.42444	6.23693
chr6	136467371	136555900	NM_019426	Atf7ip	75.9839	71.4802	63.2976	63.678	7926	8.953	1089	1.23011	0	0	21.6515	26.936	29.5039	29.6145	28.009	22.3719	22.5818	23.2566
chr16	10192998	10237380	NM_029253	Atf7ip2	61.6501	56.0063	57.7098	58.4315	544	1.22572	0	0	0	0	14.2435	8.37484	7.76618	0.16374	0	0	0	0
chr13	91074953	91363592	NM_025770	Atg10	88.8369	78.3972	83.9748	84.0557	2312	0.801001	0	0	0	0	3.33219	2.32848	2.50376	26.2662	27.2453	30.4906	29.0836	28.5033
chr2	91514768	91550749	NM_145528	Atg13	77.0036	70.706	70.2145	69.6889	1474	4.09661	0	0	0	0	21.8765	25.4097	22.9984	29.3269	29.0344	37.3816	32.4228	34.2924
chr12	106851748	106923451	NM_029654	Atg2b	84.554	78.9735	80.248	80.4955	384	0.535542	0	0	0	0	9.55472	11.3114	11.7237	10.097	9.53982	8.39406	8.17034	8.46773
chrX	137491455	137598813	NM_174875	Atg4a	85.5553	75.1662	83.8142	81.9931	0	0	0	0	524	0.488087	5.20027	3.9668	2.87714	7.51319	8.41613	10.9768	13.3631	11.8454
chr4	98860624	98926478	NM_175029	Atg4c	80.8804	75.2774	79.7722	79.987	111	0.168555	0	0	0	0	5.57895	5.74233	6.15161	5.48986	4.46557	2.85874	4.00821	2.71383
chr9	21069742	21078812	NM_153583	Atg4d	64.9409	54.1078	52.28	52.4357	1109	12.2271	0	0	0	0	20.9478	21.9701	19.8978	28.5889	29.9452	42.1113	40.7717	43.4028
chr10	43988163	44084097	NM_053069	Atg5	83.3876	73.6785	79.3351	79.5005	199	0.207434	519	0.540997	0	0	25.4209	22.3766	24.1728	15.7115	15.2582	13.8796	16.0411	14.6779
chr6	114593118	114810632	NM_028835	Atg7	88.0175	74.7387	80.3369	80.2244	6835	3.14233	0	0	0	0	6.87778	7.11568	7.14173	13.8361	13.3596	11.4454	10.5701	11.3067
chr12	70994091	71065072	NM_178628	Atl1	77.8768	69.8196	77.9093	78.1487	1152	1.62297	349	0.491681	0	0	0	0	0	6.90628	6.45572	3.65352	2.74015	3.27038
chr17	80247731	80295368	NM_019717	Atl2	68.3804	61.9491	57.817	58.5816	925	1.94177	0	0	0	0	43.3176	38.2402	35.8342	17.563	17.8103	32.3837	28.2352	31.9653
chr19	7568927	7613099	NM_146091	Atl3	71.4599	67.359	71.5126	71.7646	1019	2.30689	0	0	0	0	14.4061	15.9478	14.5778	6.50056	5.71747	1.864	2.05288	1.73787
chr9	53245226	53344776	NM_007499	Atm	84.694	79.325	84.8714	85.2998	534	0.536414	0	0	0	0	7.52234	7.46103	8.27807	3.09653	2.73108	2.90279	3.09211	3.07185
chr8	119467292	119484345	NM_177700	Atmin	65.6927	54.0342	57.4769	57.1713	948	5.55914	0	0	0	0	19.5464	22.7847	25.9762	10.189	11.2238	11.8926	9.46783	11.0629
chr6	64679139	64681229	NM_007500	Atoh1	10.0288	2.77367	3.13745	3.89204	82	3.92344	0	0	0	0	0.0856421	0.315548	0.155513	0.0733233	0	0	0	0
chr6	72156171	72185571	NM_153778	Atoh8	60.5475	48.1578	52.7092	52.5992	1272	4.32653	1230	4.18367	0	0	0	0.0692131	0.136443	1.73695	1.92962	5.61919	4.9237	5.83036
chr11	55260144	55274640	NM_009720	Atox1	67.1157	65.406	69.674	69.4876	386	2.6628	0	0	0	0	202.19	200.713	179.852	128.075	122.791	135.121	100.929	106.807
chr7	65913571	66084796	NM_009728	Atp10a	85.3473	71.2726	77.3271	77.4282	5701	3.32954	0	0	0	0	7.247	8.17452	8.44771	0.184034	0.236576	0.185195	0.157818	0.0722034
chr5	72594567	72690010	NR_003966	Atp10d	87.0965	76.6648	80.6141	80.6134	856	0.89687	374	0.391857	0	0	7.75526	8.00212	9.31203	2.07034	2.24989	2.38033	1.53563	3.00633
chr8	12757015	12868728	NM_015804	Atp11a	84.8226	67.4277	70.6793	70.7686	10015	8.96494	91	0.0814587	0	0	12.6205	14.1353	12.4928	38.4206	37.2094	41.8151	39.979	42.2276
chr3	35653059	35755198	NM_029570	Atp11b	75.5943	74.7066	75.7611	76.5481	583	0.570791	0	0	0	0	31.3268	30.0382	31.0882	19.7517	19.4217	13.9343	15.8237	16.6814
chrX	57476466	57657156	NM_001037863	Atp11c	81.694	78.8387	82.0147	82.2345	0	0	0	0	1246	0.689579	4.08749	3.59392	4.8991	2.86663	3.11076	1.69936	2.13603	1.92353
chr14	56983904	57007388	NM_138652	Atp12a	78.9681	56.6113	61.2671	59.7877	1240	5.28019	0	0	0	0	0.474526	0.794722	0.665834	0	0	0.052033	0	0
chr16	29396123	29541569	NM_001164612	Atp13a4	88.9779	71.8012	74.1296	74.1295	1119	0.769358	29	0.0199387	0	0	0.0839055	0.0772874	0.30472	0	0	0	0	0
chr16	29231999	29378818	NM_175650	Atp13a5	87.9151	71.5215	75.5679	75.4292	1259	0.857518	0	0	0	0	0	0	0	0	0	0	0	0
chr3	101380141	101408630	NM_144900	Atp1a1	72.8004	40.3279	28.4026	29.5588	17634	61.8976	235	0.82488	0	0	100.362	111.811	110.083	206.506	208.765	265.349	273.156	267.49
chr1	174201839	174228195	NM_178405	Atp1a2	83.761	74.7253	63.6972	64.0893	4906	18.6144	1875	7.11413	0	0	0.617432	1.06328	0.853059	54.241	55.1969	178.445	170.25	170.047
chr7	25763187	25790914	NM_144921	Atp1a3	76.0053	61.1837	63.4784	64.2177	830	2.99347	0	0	0	0	17.3951	22.2386	23.3521	0.0750276	0.15003	0.317103	0.112595	0.103026
chr1	174153638	174188555	NM_013734	Atp1a4	80.6281	71.4851	81.0404	80.9935	89	0.25489	0	0	0	0	0	0.27225	0.357798	0	0.126503	0.0594169	0.0632921	0
chr1	166367229	166388486	NM_009721	Atp1b1	66.9696	45.3089	41.5302	40.671	6624	31.1615	0	0	75	0.352825	57.0217	61.1344	57.4163	152.412	157.063	193.988	190.918	196.187
chr9	96233094	96264718	NM_007502	Atp1b3	66.2618	59.4881	62.1626	61.4847	1210	3.82621	0	0	0	0	78.6557	76.2938	71.4135	45.2346	47.1823	45.1605	45.2986	42.2664
chr7	133589373	133606587	NM_007504	Atp2a1	89.655	76.6685	83.6581	84.8099	315	1.82991	0	0	0	0	0	0	0	0	0	0	1.21926	0.998208
chr5	122903521	122952234	NM_009722	Atp2a2	65.6645	39.4982	11.5822	12.2669	44709	91.7804	17045	34.9907	0	0	85.6424	88.8935	90.2213	259.872	262.645	395.161	407.742	381.717
chr10	98377785	98488777	NM_026482	Atp2b1	85.5208	71.9517	76.2269	76.4089	1827	1.64606	0	0	0	0	14.5447	15.677	16.8726	18.0893	16.9071	18.4728	19.3477	20.311
chr6	113695661	113841370	NM_001036684	Atp2b2	86.3235	63.7706	68.0475	68.2065	7968	5.46843	0	0	0	0	1.03758	1.20024	1.20495	0.140648	0.0619665	0.407469	0.452296	0.248316
chr1	135599250	135650324	NM_213616	Atp2b4	83.5364	77.619	82.5664	83.8887	500	0.978972	0	0	0	0	2.55959	2.89303	3.12334	1.04416	1.01664	0.395177	1.15761	1.25183
chr9	105313691	105423587	NM_001253831	Atp2c1	73.3299	70.9447	71.954	72.3365	2165	1.97004	0	0	0	0	23.6031	26.2533	26.1359	27.5428	26.4947	29.9586	24.7667	24.9477
chr8	122223908	122281618	NM_026922	Atp2c2	88.4766	70.4	77.0377	76.9806	2433	4.21591	0	0	0	0	1.28475	1.72582	1.21506	0.0458314	0	0	0	0
chr18	78012506	78021607	NM_007505	Atp5a1	50.264	43.1013	16.4914	18.2331	4445	48.8408	3454	37.9519	0	0	197.468	191.849	190.417	242.726	246.473	346.772	359.508	336.292
chr10	127520362	127527444	NM_016774	Atp5b	39.8892	21.8757	5.65719	5.20009	5445	76.8851	1128	15.9277	0	0	257.132	242.445	239.759	266.618	267.151	371.2	394.666	363.621
chr2	9977658	10002137	NM_020615	Atp5c1	66.9377	44.9006	19.7117	20.9781	13733	56.1011	3521	14.3838	0	0	172.546	151.662	145.371	225.833	224.501	315.931	322.936	303.591
chr10	79605059	79608563	NM_025313	Atp5d	45.0155	37.5354	14.6367	14.7614	1842	52.5685	1310	37.3858	0	0	158.035	162.72	154.351	235.5	237.547	330.174	328.071	323.904
chr3	105745780	105763166	NM_009725	Atp5f1	40.0888	37.0664	28.9327	29.0831	3421	19.6768	788	4.53238	0	0	139.355	121.001	113.415	166.549	167.624	234.483	243.15	234.46
chr11	95934106	95936945	NM_001161419	Atp5g1	28.1859	7.09035	0.917368	1.88614	1391	48.9961	0	0	0	0	119.254	115.27	101.462	205.781	205.807	299.002	301.124	288.788
chr15	102493298	102501478	NM_026468	Atp5g2	50.7322	50.4115	41.4636	43.3279	269	3.28851	269	3.28851	0	0	253.266	229.947	238.842	232.369	230.777	296.294	289.045	282.398
chr2	73746506	73749351	NM_175015	Atp5g3	16.7512	8.06024	4.29118	4.84682	1362	47.8735	0	0	0	0	239.013	213.612	207.477	302.602	305.449	423.864	431.934	412.343
chr11	115277010	115281233	NM_027862	Atp5h	49.9293	23.0274	9.65441	8.66544	3397	80.4404	672	15.9129	0	0	226.492	199.835	200.517	292.728	297.135	403.506	411.983	399.927
chr16	84828115	84835819	NM_016755	Atp5j	36.1816	27.4003	11.6713	11.4862	3931	51.0254	2242	29.1018	0	0	124.049	107.039	114.21	184.306	191.486	277.175	276.589	263.331
chr5	145944574	145952461	NM_020582	Atp5j2	60.7797	53.4304	29.7285	29.8963	4594	58.2477	2120	26.8797	0	0	232.836	204.206	193.293	268.136	257.045	380.586	385.062	357.166
chr9	44721330	44728825	NM_013795	Atp5l	35.5118	28.7529	7.69235	9.07388	4927	65.7372	5132	68.4723	0	0	203.879	173.462	162.969	230.072	215.379	310.365	334.607	316.54
chr16	91925467	91931875	NM_138597	Atp5o	65.4352	49.8808	37.7652	40.6036	2505	39.0918	184	2.87141	0	0	196.671	185.335	172.645	258.881	255.684	357.54	364.11	340.831
chr13	91023053	91044960	NM_001145879	Atp6ap1l	84.0234	68.4741	73.6202	73.7371	832	3.79787	0	0	0	0	0	0	0	0.994505	0.568193	0.200155	0.213209	0
chrX	12164884	12194177	NM_027439	Atp6ap2	77.4028	74.2499	75.2478	75.793	960	3.27723	0	0	0	0	38.8202	32.0449	34.9748	19.814	21.7917	14.2274	16.2104	12.7264
chr11	100870765	100925031	NM_001243050	Atp6v0a1	83.6996	66.4545	66.7477	66.1291	4700	8.66104	0	0	0	0	14.3732	17.8873	19.0099	54.2025	50.4109	67.9181	62.7025	64.6164
chr5	125079632	125204825	NM_011596	Atp6v0a2	81.3939	79.0282	79.1041	78.5628	305	0.243624	305	0.243624	0	0	11.3585	10.9382	11.6148	18.2706	17.6292	35.0813	31.9888	33.182
chr6	37998482	38074586	NM_080467	Atp6v0a4	88.3436	73.0274	78.6318	79.2247	2086	2.74099	0	0	0	0	2.25557	2.97043	2.7313	0	0	0	0	0
chr8	108048369	108089940	NM_013477	Atp6v0d1	74.0981	67.4952	65.2942	63.8826	227	0.546054	111	0.267013	0	0	81.0059	84.0882	84.2319	50.8661	46.0651	48.9227	38.0208	39.0881
chr17	26813340	26836591	NM_025272	Atp6v0e	75.157	69.3699	70.9438	70.6655	868	3.73317	0	0	0	0	89.2008	82.4155	81.2346	74.0417	67.0453	57.7324	55.2082	59.4688
chr8	71612634	71637616	NM_007509	Atp6v1b2	69.5208	65.6754	65.0864	65.6082	1075	4.3031	0	0	0	0	78.1482	83.1309	83.9637	77.9222	77.7455	76.4381	71.2761	71.8832
chr15	38591658	38622199	NM_025494	Atp6v1c1	74.0826	69.3866	69.2628	70.4207	107	0.350349	0	0	0	0	46.8192	44.1475	41.2695	46.802	48.8381	47.8318	45.4728	46.9223
chr4	63205798	63211735	NM_024173	Atp6v1g1	40.6199	35.2071	31.9012	30.826	576	9.70187	0	0	0	0	131.867	114.783	115.444	105.445	110.085	113.767	113.263	106.197
chr1	140170314	140186039	NM_177397	Atp6v1g3	89.0972	67.8209	71.6153	72.9491	347	2.20668	0	0	0	0	0	0	0	0	0	0	0	0
chrX	103222614	103323499	NM_009726	Atp7a	86.7091	75.0954	81.393	81.4486	616	0.610596	329	0.326114	0	0	4.1951	3.88296	3.6972	2.3189	2.4575	1.81803	1.70075	1.36468
chr8	23104819	23170546	NM_007511	Atp7b	86.8642	72.6776	75.0107	74.7477	816	1.2415	0	0	0	0	3.15646	3.79957	3.87539	0.61419	0.614086	0.0865287	0.046086	0.0421696
chr5	68009379	68238670	NM_001038999	Atp8a1	87.3015	74.9214	79.2558	78.968	9087	3.96309	482	0.210213	0	0	3.77481	4.22887	3.74218	8.29417	8.64044	19.7248	17.1787	17.4049
chr14	60266577	60705671	NM_015803	Atp8a2	90.6638	75.6802	82.8655	83.0677	7421	1.69007	0	0	103	0.0234574	0.835784	0.940941	1.09609	4.25363	4.17342	4.53648	3.40054	4.47628
chr18	64688632	64820654	NM_001001488	Atp8b1	84.8461	75.2143	81.4234	81.1315	1832	1.38765	0	0	0	0	0.103713	0.119416	0.117705	1.39852	1.26512	0.281468	0.433081	0.396278
chr3	89743402	89767254	NM_001081182	Atp8b2	70.2818	61.2619	64.2725	64.459	647	2.71256	0	0	0	0	12.5881	15.4508	17.437	10.2504	10.8546	3.22974	2.88676	3.40131
chr2	126146708	126317289	NM_001080944	Atp8b4	89.8204	73.7247	80.3196	80.3675	2039	1.19533	0	0	0	0	0.0303618	0	0	0.0779836	0.103961	0	0	0.0356951
chr4	43280030	43386703	NM_177195	Atp8b5	86.2078	76.9869	82.7214	82.8159	328	0.307482	0	0	825	0.773392	0.113575	0.174362	0.137491	0.0972385	0.129629	0	0.0486423	0
chr2	168459937	168567300	NM_015731	Atp9a	77.9128	74.7741	82.3684	82.1727	4986	4.64406	336	0.312957	0	0	10.2079	12.3131	13.3283	19.4352	20.9299	33.4199	32.2894	28.5739
chr18	80930879	81130797	NM_001201569	Atp9b	87.774	78.0162	82.1524	81.6832	383	0.191579	178	0.0890365	0	0	10.1903	9.48076	9.62439	12.8676	14.0798	8.05246	7.27744	7.49925
chr4	115457418	115484919	NM_181040	Atpaf1	64.7292	62.0461	60.7553	60.9025	346	1.25814	0	0	0	0	21.1244	18.1283	20.0762	46.5157	45.4671	94.0369	87.185	85.672
chr2	130732231	130856062	NM_009730	Atrn	83.4453	74.5101	78.1419	79.0757	911	0.73568	459	0.370666	0	0	2.8237	3.08975	2.89062	11.8605	12.1667	12.1149	11.7606	11.5855
chr19	57685523	58207830	NM_181415	Atrnl1	84.9768	81.1094	85.6191	85.711	8480	1.62357	639	0.122342	212	0.0405892	2.8896	3.73569	3.49805	8.61544	8.78757	5.56437	7.19741	6.43677
chrX	102992955	103124711	NM_009530	Atrx	78.7537	73.4459	74.5934	74.0499	840	0.637542	0	0	0	0	28.7088	28.3884	30.7169	25.6276	26.0646	14.166	16.0214	15.0387
chr13	45645124	46060360	NM_009124	Atxn1	87.7498	74.5353	77.7324	77.3685	17962	4.32573	974	0.234565	15	0.0036124	0.520449	0.392235	0.529805	8.33157	7.95181	7.59027	7.53838	7.54655
chr15	85166810	85294266	NM_016843	Atxn10	86.583	78.9633	81.9952	82.1643	995	0.780662	0	0	0	0	100.31	103.855	101.839	59.4129	61.4577	59.3112	57.2915	54.9883
chr5	122161617	122264959	NM_009125	Atxn2	73.0509	63.0747	59.3537	59.2244	9764	9.44824	0	0	0	0	26.2103	32.0278	33.4259	40.3729	38.0316	38.5585	35.9635	39.275
chr12	103157110	103196453	NM_029705	Atxn3	77.7047	74.2031	76.262	77.6258	915	2.3257	0	0	0	0	15.2079	13.3729	13.4945	4.32222	4.91201	3.25265	4.1094	2.9123
chr14	14845004	14939815	NM_139227	Atxn7	69.947	68.9494	72.9145	72.9824	1523	1.60635	0	0	0	0	2.57815	1.99393	3.02533	7.20498	6.12111	6.89417	6.1563	6.17642
chr12	33832550	33936022	NM_028139	Atxn7l1	81.8602	74.863	78.4011	78.3062	4316	4.17118	181	0.174927	0	0	4.07133	6.11875	4.18284	5.9624	7.06195	2.88653	17.0697	13.8557
chrX	91213994	91220809	NR_028320	AU015836	75.3705	77.3855	83.0502	80.057	100	1.46735	0	0	0	0	24.159	26.0333	25.293	0	0	0	0	0
chr17	64863428	64904930	NR_045899	AU016765	90.0236	77.0887	82.595	82.7634	1234	2.97335	0	0	0	0	0	0	0	0	0	0	0	0
chr2	132423931	132476340	NR_033469	AU019990	86.4159	69.295	77.9831	77.9781	2179	4.15768	290	0.55334	0	0	0	0	0	0	0	0.104911	0	0.102256
chr16	5211911	5222392	NM_001033220	AU021092	86.2129	58.7709	68.1674	67.8037	1177	11.2298	0	0	0	0	0	0	0	0.118289	0.236537	0.499944	0.887585	1.29945
chr4	126431013	126531580	NM_133886	AU040320	84.1187	73.1305	78.5652	78.4573	313	0.311235	0	0	0	0	5.53042	5.73381	6.26048	30.3512	30.4737	31.0234	29.3412	29.2721
chr13	52930478	53025046	NM_016709	Auh	89.1788	73.2775	78.0843	78.3097	5374	5.68268	85	0.0898824	0	0	25.4562	21.1035	20.0307	59.6929	55.5667	136.807	116.656	128.523
chr7	6948095	6955802	NM_001080965	Aurkc	80.0276	59.5391	57.8597	60.169	0	0	0	0	400	5.19009	10.0439	7.74503	8.10837	0.145658	0	0.615622	0	0.200015
chr5	131913551	133018213	NM_177047	Auts2	87.2257	77.4512	81.5515	81.838	29723	2.69069	1240	0.112252	0	0	6.71038	8.95369	9.55249	13.1926	13.2613	10.6254	15.1503	17.0444
chr2	112333120	112471410	NM_028844	Aven	82.9856	75.252	80.6376	81.3458	320	0.231398	222	0.160532	0	0	24.1503	29.3222	30.3844	13.9388	18.6307	25.9678	23.0374	24.4945
chr13	14722524	14730469	NM_134067	AW209491	78.1766	63.2876	64.9319	64.8679	416	5.236	0	0	0	0	15.9293	15.3219	15.7121	10.2599	10.0962	13.6567	13.3288	14.9413
chr5	120020137	120030367	NR_045702	AW549542	91.6561	69.9789	71.7376	72.156	758	7.40958	0	0	0	0	0.30953	0.190077	0.281031	0	0.0883208	0	0.530265	0
chr15	3932034	3945752	NM_145930	AW549877	58.3974	55.2329	52.1324	52.088	1168	8.51436	0	0	0	0	25.1448	21.2695	21.9874	11.4872	10.8614	13.5063	13.2804	12.2298
chr18	25327520	25625822	NM_001033532	AW554918	87.18	79.4951	84.1722	84.2151	2531	0.848469	0	0	611	0.204826	2.76419	2.57509	3.25117	2.44727	2.68885	1.17452	1.89686	1.62487
chr17	26275630	26332756	NM_001159598	Axin1	72.9605	69.9016	69.531	70.0995	386	0.675699	541	0.947029	0	0	31.3188	32.676	34.9239	20.5943	18.9958	11.1185	12.0656	9.59158
chr11	108781662	108812095	NM_015732	Axin2	62.2572	53.2668	56.4558	56.0218	1787	5.87192	861	2.82917	104	0.341734	6.57924	7.52945	7.60258	1.12657	1.43358	3.55906	2.35668	2.95334
chr7	26541518	26573752	NM_009465	Axl	79.0391	59.2248	64.5105	65.1179	1118	3.46839	0	0	0	0	6.19623	6.79983	6.77744	2.35418	2.02467	0.883994	1.53943	1.24634
chr6	95240567	95283987	NR_033559	AY512915	90.9406	68.5465	72.2099	71.2318	325	0.748503	0	0	0	0	0	0	0	0	0	0.0565251	0	0
chr8	46146055	46150772	NR_033588	AY512931	62.68	71.7326	75.3527	74.8115	233	4.93958	0	0	0	0	0.811091	0.407517	0.0669464	0.252517	0.504949	0.266815	0.189478	0.0866879
chr11	119925743	119948141	NM_009734	Azi1	77.4333	71.8895	78.4689	78.7267	64	0.28574	67	0.299134	0	0	17.916	20.4741	21.2246	9.18696	9.63648	5.43137	5.84715	4.16757
chr15	38417184	38449021	NM_018745	Azin1	55.1083	46.2567	45.1422	44.1938	396	1.24384	0	0	0	0	28.6806	27.0505	27.1783	70.3627	73.9473	28.6809	32.8228	32.234
chr12	113666494	113673549	NR_045950	B020018J22Rik	92.8525	73.6342	80.3919	79.0913	509	7.21474	0	0	36	0.510276	0	0	0	0	0	0	0.0687797	0
chr7	77510268	77556032	NR_045850	B130024G19Rik	68.4916	50.7787	55.2577	55.8357	3249	7.09947	0	0	0	0	0	0	0	0	0.0859631	0.121128	0.129028	0
chr16	87496317	87504283	NR_040375	B130034C11Rik	70.427	56.8776	60.4834	61.3699	745	9.35225	0	0	0	0	0.537052	0.494691	0.243802	0.574753	1.60903	0.647781	0.172507	0.947085
chr2	101400937	101469143	NM_026592	B230118H07Rik	85.8978	71.8468	76.8436	77.3705	2069	3.03346	0	0	0	0	7.19702	6.98964	6.39231	18.3514	18.5492	32.459	35.3801	29.5224
chr2	72123757	72245558	NM_001164791	B230120H23Rik	86.7006	67.4116	63.3886	63.2616	20372	16.7256	2550	2.09358	0	0	10.1849	13.1743	13.3105	70.7646	71.9479	98.6125	100.655	98.814
chr1	122983981	123017552	NR_038008	B230209K01Rik	80.7157	65.6638	71.3947	72.7049	902	2.68684	0	0	0	0	0.11732	0	0	0	0	0	0	0
chr15	88145303	88203081	NR_045281	B230214G05Rik	89.283	60.5613	62.0459	61.2196	4926	8.52574	0	0	0	0	0	0	0	0	0	0	0	0
chr6	142361950	142368260	NM_001242345	B230216G23Rik	63.9615	37.8827	41.7727	41.8243	584	9.25515	0	0	0	0	0.242374	0.111628	0.110029	0	0.103738	0	0	0
chr19	57397686	57435389	NR_040316	B230217O12Rik	60.1703	70.3105	72.4554	72.2237	3532	9.36795	0	0	0	0	0.276861	0.255023	0.335159	0.948149	1.26398	0.333944	0.592874	0.650989
chr2	180105562	180120590	NR_040745	B230312C02Rik	81.567	64.8335	68.2217	66.9309	1184	7.87863	0	0	0	0	0	0	0	2.0747	1.95233	0.34387	0.732594	0.670337
chr6	83391748	83398316	NR_028382	B230319C09Rik	63.3687	37.8527	42.1068	40.927	893	13.5962	0	0	0	0	0	0.100149	0.0987139	0	0.279209	0.262283	0.279389	0
chr9	69608952	69678006	NR_040765	B230323A14Rik	67.2035	44.0064	46.0108	46.1097	3099	4.48779	0	0	0	0	0	0	0	0	0	0	0	0
chr6	32461140	32465576	NR_040277	B230378P21Rik	92.0866	68.5431	62.3659	63.0338	797	17.9666	0	0	0	0	0	0	0	0	0	0	0	0
chr3	69378107	69402783	NM_020026	B3galnt1	69.9626	60.5866	67.2801	67.6273	898	3.63916	319	1.29275	0	0	6.56635	4.73355	4.14731	0.488856	0.325849	0.114786	0	0.223762
chr13	14046940	14091335	NM_178640	B3galnt2	74.7176	69.8795	70.8694	69.7957	637	1.43485	0	0	0	0	10.6453	10.5763	9.70731	8.43745	7.79934	13.4569	16.6042	12.6791
chr1	145487826	145497067	NM_020025	B3galt2	87.0903	77.5445	61.1345	55.9727	3505	37.9288	1937	20.9609	0	0	0	0	0	0.126571	0.126549	6.06275	7.3604	5.47483
chr16	96457407	96541465	NM_001122993	B3galt5	84.1068	68.034	74.816	75.1292	474	0.563896	0	0	0	0	0	0	0	0	0	0	0	0
chr4	155363574	155366787	NM_080445	B3galt6	7.97664	28.9495	27.8021	28.4795	322	10.0218	0	0	0	0	3.22255	2.9189	2.87707	2.39115	1.97696	1.36044	1.93223	1.70488
chr5	150480831	150565174	NM_001081204	B3galtl	78.6718	72.7099	77.332	77.6318	624	0.739836	0	0	0	0	6.14737	5.83408	6.22406	6.98561	7.36713	5.12298	3.5902	5.60657
chr9	26559146	26568923	NM_029792	B3gat1	84.8624	69.7392	75.1008	71.8977	229	2.34223	0	0	0	0	0.250808	0.0924102	0.227715	0	0	0	0.0644501	0
chr1	23768764	23854697	NM_172124	B3gat2	75.5035	61.9704	64.0485	63.7361	1517	1.76533	0	0	0	0	0	0	0	0	0	0	0	0
chr11	22734738	22759735	NM_016888	B3gnt2	47.6106	52.1345	55.6872	55.0023	2594	10.3772	357	1.42817	0	0	30.2739	27.597	24.2547	4.54783	3.71426	8.74876	11.1183	11.3772
chr8	74215617	74225699	NM_028189	B3gnt3	42.2589	21.5569	22.886	23.3823	2127	21.097	0	0	0	0	1.02068	0.70513	1.2356	0.36411	0.218429	0.923343	2.84141	1.39997
chr1	88199795	88203880	NM_145222	B3gnt7	13.8534	35.5176	37.0177	36.8945	1620	39.6573	0	0	0	0	67.6426	72.8889	67.6725	0.057855	0.0578452	0	0.0868236	0
chr8	107776537	107779053	NM_178879	B3gnt9	17.9855	18.8176	23.2429	23.2031	32	1.27186	0	0	0	0	0	3.92327	0	0	0	0	0	0
chr11	121477521	121534465	NM_178664	B3gntl1	85.0716	76.3162	81.4515	81.2421	348	0.611127	0	0	0	0	7.14245	8.32225	9.42238	5.85374	5.85275	3.60802	3.37273	3.51673
chr8	42102821	42109570	NR_015457	B430010I23Rik	80.2614	61.4185	64.625	62.7269	671	9.94221	0	0	0	0	0	0	0	0	0	0	0	0
chr18	67480862	67503757	NR_033214	B430212C06Rik	69.5396	49.1215	44.6788	45.388	5922	25.8659	0	0	0	0	0.200381	0.246101	0.363863	4.86082	5.03152	1.853	1.80221	2.12022
chr10	126602886	126609396	NM_027739	B4galnt1	28.4483	21.4466	26.0758	26.7643	0	0	200	3.0722	0	0	9.12201	10.8654	8.3709	0.104381	0	0.666539	0.298075	0.418374
chr6	120153827	120244577	NM_198884	B4galnt3	79.7194	72.315	78.5366	78.5107	2397	2.64132	0	0	0	0	13.188	15.1712	13.7299	0.100365	0.150522	0	0	0
chr4	40751614	40801570	NM_022305	B4galt1	71.5487	48.8055	43.1181	41.7674	19293	38.62	0	0	0	0	17.655	17.4658	17.3511	50.2039	49.748	43.4906	43.2098	40.5032
chr16	38742376	38769158	NM_019804	B4galt4	63.5486	64.0117	70.3122	70.7244	440	1.64289	0	0	0	0	5.24097	7.52535	8.32722	4.75105	4.68427	3.25374	3.86206	2.80896
chr2	167123944	167174678	NM_019835	B4galt5	75.2574	66.1288	71.9115	70.9598	2149	4.23582	219	0.431663	0	0	13.538	17.1977	15.8873	19.7907	16.2935	7.75033	6.69811	7.79178
chr18	20843099	20904905	NM_019737	B4galt6	70.7265	59.7643	63.5521	63.0445	2109	3.41229	0	0	0	0	23.8886	26.3096	27.7662	19.9337	19.9304	11.3446	12.863	8.71716
chr16	17833211	17835112	NR_027959	B830017H08Rik	9.29432	2.862	2.65484	2.39871	271	14.2557	0	0	0	0	0.176247	0	0.160019	0	0	0	0	0
chr8	35652473	35703370	NR_040706	B930018H19Rik	84.8844	74.7775	79.9772	78.9766	814	1.59931	194	0.381162	0	0	0	0	0	0	0	0	0	0
chr8	10870421	10882454	NR_040705	B930025P03Rik	91.4008	75.2732	81.8496	83.0719	38	0.315798	0	0	0	0	0	0	0	0.192098	0.0480165	0	0.072071	0.131893
chr9	61107033	61141616	NR_045334	B930092H01Rik	75.4254	61.1241	66.9993	68.216	571	1.6511	0	0	0	0	0.0653105	0.120318	0.0592971	0	0.0559067	0	0	0
chr15	38765454	38784462	NM_080640	Baalc	81.1151	67.5318	71.6587	70.8471	1290	6.78662	0	0	0	0	0.382631	0.0704901	0.13896	0.589667	0.52406	0.553826	1.86816	1.52947
chr4	49502289	49519430	NM_007519	Baat	89.3454	72.1615	77.4797	79.0824	329	1.91937	0	0	0	0	0	0.0853976	0.336696	0.0793747	0	0	0	0
chr9	45646611	45670567	NM_011792	Bace1	66.6117	60.8009	58.4538	57.5366	2676	11.1705	0	0	0	0	6.31849	7.05306	6.91522	32.1191	30.8998	25.4594	24.5692	23.5768
chr16	97578334	97660619	NM_019517	Bace2	77.4552	60.7756	67.5951	68.1436	214	0.260072	0	0	0	0	0.0457625	0	0	1.09704	0.940161	0.275989	1.17596	0.376608
chr16	87699198	87733591	NM_007520	Bach1	74.2221	58.403	51.122	51.7957	6104	17.7478	108	0.314017	0	0	18.5302	19.7553	20.0694	9.86653	9.15498	13.3484	12.786	16.4397
chr4	32504409	32673083	NM_001109661	Bach2	88.8091	75.5345	81.2096	81.1849	10336	6.1278	303	0.179636	0	0	1.59971	1.72511	2.16091	3.79147	3.90773	1.03536	1.15302	0.917421
chr4	40883430	40895327	NM_001171739	Bag1	58.3884	53.5027	51.6315	51.9037	643	5.40472	149	1.25242	0	0	92.7322	89.8316	84.8337	98.5783	98.8029	161.998	145.04	138.845
chr1	33802328	33814595	NM_145392	Bag2	70.1672	58.0623	54.5303	54.8106	953	7.76881	244	1.98908	0	0	14.7347	15.1421	12.9229	51.4907	52.5974	51.2626	51.6439	48.9049
chr7	135667096	135690493	NM_013863	Bag3	67.2448	40.3475	18.7832	18.5051	18635	79.647	5321	22.7422	0	0	27.5937	32.6436	32.5443	77.5905	77.4037	165.925	161.279	156.876
chr11	120094260	120153611	NM_198423	Bahcc1	58.836	52.4265	54.744	54.593	5116	8.61991	0	0	207	0.348773	10.1276	11.9901	13.1159	8.69715	8.60359	3.8371	3.33702	4.6434
chr2	118727350	118750260	NM_001045523	Bahd1	52.165	48.3399	50.4759	50.671	1584	6.91401	0	0	0	0	5.97019	6.31008	6.74086	8.65012	8.48485	17.0796	11.0145	15.2526
chr15	74346625	74419894	NM_174991	Bai1	49.3536	37.8959	41.5449	42.2141	915	1.24882	0	0	0	0	4.02673	3.68439	4.07031	0	0.0229796	0.0323797	0.068983	0.0315604
chr4	129662321	129699877	NM_001199696	Bai2	59.0326	48.8251	56.1256	56.2147	1893	5.04047	56	0.149111	100	0.266269	5.16647	5.31859	6.51122	1.27002	0.883283	2.05763	2.28847	2.08295
chr1	25124320	25886552	NM_175642	Bai3	87.3971	63.3937	65.9169	66.1424	19446	2.55119	65	0.00852759	85	0.0111515	0.273616	0.196026	0.358833	0	0	0	0	0
chr11	119804405	119868096	NM_001037755	Baiap2	84.3488	70.3092	77.5198	78.1368	578	0.907507	0	0	40	0.0628032	18.1325	19.6613	16.6331	3.21099	4.68054	8.42527	2.86715	5.39455
chr5	145025393	145118981	NM_025833	Baiap2l1	83.8228	72.5833	75.4148	73.6247	6048	6.46237	0	0	0	0	7.59219	9.2185	8.33926	17.0781	18.1696	16.8677	14.9152	12.4506
chr17	25379603	25393309	NM_001163270	Baiap3	68.0979	52.985	53.7932	54.6123	662	4.83	0	0	0	0	1.89313	1.34122	1.1898	0	0	0	0	0
chr17	27156756	27165571	NM_007523	Bak1	78.1669	75.041	74.3752	74.7193	330	3.74362	0	0	0	0	44.4644	48.9832	52.3592	35.7614	35.3709	21.0195	20.89	23.4446
chr18	3507954	3516402	NM_026505	Bambi	41.268	16.2824	26.2857	26.9809	750	8.87784	769	9.10275	0	0	3.47673	3.11012	3.33873	6.125	5.60886	6.08873	5.49793	5.14862
chr19	5364639	5366645	NM_011793	Banf1	15.916	18.4322	18.2265	19.1556	330	16.4506	0	0	0	0	227.555	215.164	213.297	138.801	136.965	128.783	118.918	125.88
chr2	143858837	143899713	NM_207275	Banf2	85.55	72.484	81.4824	81.3685	1901	4.65065	324	0.792641	0	0	0	0	0	0	0	0	0	0
chr3	135716327	135989010	NM_001033350	Bank1	88.2036	74.8393	78.9943	79.2728	819	0.300349	0	0	502	0.184097	0	0	0	0.0454703	0.0454626	0	0	0
chr8	124474432	124553158	NM_001110100	Banp	78.3709	69.8087	74.0512	73.6328	2440	3.09936	172	0.218479	0	0	9.15365	11.4373	11.8927	4.27348	3.42631	4.65017	3.20434	1.4504
chr1	71074108	71149546	NM_007525	Bard1	79.5676	74.0127	78.3772	78.6168	1189	1.57613	0	0	0	0	16.4635	17.9196	18.1667	2.50761	2.48079	0.409059	0.198063	0.326216
chr2	28763199	28771941	NM_019446	Barhl1	39.9182	4.91868	6.87238	7.51439	5206	59.5516	0	0	0	0	0.152136	0.0467121	0	0	0.0434102	0	0	0
chr5	106881541	106887185	NM_001005477	Barhl2	17.5283	2.69162	3.88229	4.6233	1625	28.7916	0	0	0	0	0.0765624	0	0.208539	0	0	0	0	0
chr9	31653628	31720870	NM_013800	Barx2	84.167	64.4615	70.2913	70.9613	912	1.3563	0	0	0	0	0.610494	0.187447	0.369522	0	0.0870986	0	0	0
chr15	25293031	25343519	NM_027395	Basp1	61.3943	54.3956	56.8729	57.3182	473	0.936856	0	0	0	0	62.5993	64.5992	68.3803	1.67484	1.5071	1.17978	1.13106	0.804951
chr1	192922292	192932822	NM_030060	Batf3	71.0046	57.0329	60.4926	60.3766	435	4.13105	0	0	0	0	6.01681	4.66714	5.46282	0	0	0	0	0
chr7	52717064	52722268	NM_007527	Bax	29.0303	51.8479	52.2951	52.4184	1479	28.4204	0	0	0	0	175.372	171.579	160.764	42.0989	43.9579	34.768	28.6325	38.7294
chr5	135663192	135721999	NM_011714	Baz1b	73.5028	63.8179	65.9054	65.8479	1916	3.25812	0	0	0	0	32.6285	34.1914	34.9034	28.6908	28.0638	23.7325	24.5466	22.8573
chr10	127529838	127566359	NM_054078	Baz2a	55.7746	53.9331	54.1988	54.4026	1508	4.12913	0	0	0	0	49.5319	57.1361	60.597	16.1931	15.8512	10.4152	10.1021	12.5266
chr2	59737419	59963797	NM_001001182	Baz2b	82.3536	73.3691	76.9693	77.4308	9289	4.10331	136	0.0600765	0	0	4.88687	5.66987	6.06064	12.4628	11.179	5.29246	6.03842	5.94088
chr13	52824738	52852574	NR_027893	BB123696	91.3762	70.7682	75.9484	74.9535	2144	7.70226	0	0	0	0	0	0	0	0	0.13145	0.648277	0.394604	0.270803
chr2	56979887	57034165	NR_040356	BB557941	89.169	72.6941	78.4696	78.9468	409	0.753528	0	0	0	0	0.180173	0.165962	0.163584	0.46277	0.154231	0	0	0
chr7	16894931	16903683	NM_133234	Bbc3	15.4374	12.904	14.6409	13.6043	0	0	0	0	76	0.868373	45.9361	53.8985	51.8022	5.07214	5.61742	4.28746	2.92762	2.78598
chr2	110105239	110145882	NM_130452	Bbox1	89.5428	70.7087	75.303	75.5614	514	1.26467	0	0	0	0	0	0	0	0	0	0	0	0
chr19	4886881	4906627	NM_001033128	Bbs1	76.131	65.4297	75.3098	77.0821	1228	6.21898	78	0.395017	0	0	2.09854	1.73972	1.82366	3.13137	2.56626	1.77185	1.6563	1.868
chr8	96591853	96622711	NM_026116	Bbs2	73.7662	69.751	74.2442	75.149	382	1.23793	0	0	0	0	8.01206	8.41115	8.66504	12.5591	13.0109	9.37975	9.15888	8.31129
chr9	22280158	22692724	NM_181316	Bbs9	89.5458	76.9496	83.249	83.8557	4536	1.09946	524	0.12701	0	0	7.52662	7.91668	7.17833	6.02361	6.87823	4.63301	5.52216	4.48416
chr16	50191956	50432502	NM_027444	Bbx	77.1187	71.6088	76.3493	76.2668	2165	0.900036	0	0	0	0	12.9549	15.1082	16.6801	7.92941	7.847	4.4776	6.01071	5.01004
chr17	29405732	29439832	NM_030561	BC004004	74.198	69.6639	68.8253	69.0389	1134	3.32551	42	0.123167	0	0	12.592	12.9701	12.1085	37.2813	37.3281	75.0435	75.0762	66.6542
chr13	24893525	24904768	NM_024473	BC005537	37.4705	29.8308	17.6217	18.0693	1300	11.5628	339	3.01521	0	0	45.2281	45.8458	47.1264	84.2818	86.6246	101.467	96.6751	93.4774
chr10	79323219	79337379	NM_001170935	BC005764	70.8057	56.7612	58.9033	59.6022	886	6.25706	0	0	0	0	0	0	0	0	2.39128	0	0	0
chr11	112525240	112572670	NR_024085	BC006965	91.7126	72.9248	75.1447	75.5579	1507	3.17731	0	0	0	0	0.184785	0	0	0.0791026	0	0	0	0
chr16	45626960	45654231	NM_145389	BC016579	74.9595	57.745	62.5203	61.5767	548	2.00946	0	0	0	0	0.325017	0.0748452	0.221318	0	0	0	0	0
chr9	15309938	15349703	NM_133214	BC017612	91.5993	72.2549	77.6616	79.3812	2983	7.50157	0	0	0	0	15.8758	16.0258	15.2038	13.2198	14.1484	25.7069	29.8983	31.1927
chr11	121083902	121090623	NM_144832	BC017643	57.192	46.3712	49.432	51.0905	196	2.91623	0	0	0	0	14.2613	10.7921	10.1088	5.45232	0	5.15461	0	0
chr9	21742717	21753351	NM_144935	BC018242	65.2744	46.508	47.8922	47.2693	463	4.35396	0	0	0	0	6.65379	8.54341	8.29895	1.8989	1.61092	1.94562	1.8998	1.65934
chr13	70727566	70776512	NM_144837	BC018507	82.3414	74.8478	71.8611	73.1363	2346	4.79304	0	0	0	0	18.8301	20.5746	22.2842	21.3658	20.8619	19.1882	20.0225	18.0665
chr3	94464510	94471074	NR_033629	BC021767	87.3402	60.9924	65.3542	65.8439	567	8.63803	0	0	0	0	2.47414	2.05844	1.88402	0	0	0	0	0
chr10	39677866	39706452	NM_001113388	BC021785	75.9316	62.3802	65.7705	65.8735	1297	4.53719	799	2.79507	0	0	0.241449	0.266886	0.263062	0.625458	0.771717	1.24258	1.25641	1.08986
chr8	128434349	128471339	NM_145608	BC021891	74.1146	60.3225	68.3472	67.8124	0	0	0	0	95	0.256826	0.530289	0.569872	0.508211	0.327897	0.378279	1.31478	0.605636	1.10834
chr12	114047185	114054456	NM_145450	BC022687	61.2118	42.2871	52.7766	52.9875	310	4.26351	97	1.33407	0	0	6.6071	6.95538	6.17015	5.49511	5.17099	1.59387	1.334	0.998704
chr7	27980799	27989339	NM_001243888	BC024978	47.5222	46.782	42.3006	43.9276	386	4.51991	457	5.35129	0	0	11.0852	10.4998	10.9191	13.2972	13.0699	13.8181	15.0341	11.68
chr1	159388712	159418864	NM_001033284	BC026585	86.4097	76.8462	83.7487	84.3959	460	1.5256	0	0	0	0	7.73259	7.5336	7.69568	40.2312	39.3334	13.811	17.1955	16.7832
chr17	72092894	72102225	NM_146082	BC027072	90.2084	80.3687	86.1819	86.15	48	0.514414	0	0	0	0	0	0	0	0.057648	0.0288191	0.0406081	0.086513	0.0791611
chr3	95688895	95695853	NM_153513	BC028528	76.6762	69.9218	77.7099	76.8161	345	4.95832	0	0	0	0	13.1613	13.9416	10.7545	6.76089	3.94319	3.17497	3.38205	1.54732
chr10	86168555	86239588	NM_001003910	BC030307	78.9228	67.1292	74.5811	72.9277	1277	1.79776	0	0	0	0	0.657974	0.536949	0.899072	1.87261	1.59627	1.66788	1.69563	1.29599
chr7	127821133	127878368	NM_001164580	BC030336	75.4963	65.5053	66.541	66.6027	1673	2.92304	0	0	0	0	5.92559	5.9077	6.04458	9.19153	8.77225	8.28249	7.79261	8.03193
chr8	61390551	61393095	NM_173411	BC030500	26.3239	7.17388	7.784	7.86988	429	16.8632	0	0	0	0	0.11523	0	0	0	0	0	0	0
chr11	102110195	102126497	NM_153544	BC030867	66.7428	62.1339	66.9474	67.7624	854	5.23862	0	0	0	0	20.7917	26.278	24.7726	1.36021	1.53737	0.0833175	0.355006	0
chr8	67609512	67653436	NR_033217	BC030870	90.0718	72.333	74.4375	74.8101	188	0.428012	0	0	0	0	0	0	0	0	0	0	0	0
chr17	34042079	34043620	NR_040470	BC033916	19.9345	49.45	56.9839	54.3679	791	51.3303	0	0	0	0	33.1099	27.7929	29.3341	1.82886	0.457138	0.644138	0.686148	1.5696
chr15	3970110	3977406	NR_028266	BC037032	32.0776	20.5739	15.0465	14.971	1476	20.2303	0	0	0	0	0	0	0	0	0	0	0	0
chr5	138700885	138705280	NM_153161	BC037034	50.5369	35.1528	39.525	42.0601	264	6.00683	0	0	0	0	11.6588	16.1406	15.0951	6.20172	6.6731	2.70435	3.94439	3.64974
chr10	121176992	121189915	NM_173022	BC048403	70.7803	71.2654	74.4643	75.4638	218	1.68691	0	0	0	0	13.1482	12.1622	13.0457	1.47242	1.3772	2.34205	1.71072	0.978339
chr6	128489839	128531624	NM_001001179	BC048546	84.0733	74.9444	78.4506	78.5488	0	0	0	0	870	2.08209	0	0	0	0	0	0	0.0462193	0
chr9	108338812	108348414	NM_001004192	BC048562	92.855	66.283	72.0276	73.2285	542	5.64466	0	0	0	0	0	0	0	0.570152	0	0	0	0
chr15	35236764	35258290	NR_045280	BC048602	69.7613	54.9657	59.9079	60.0277	275	1.27752	0	0	0	0	0	0	0	0	0	0	0	0
chr9	45003848	45058068	NM_001198971	BC049352	82.888	68.3996	71.6012	71.8037	389	0.717447	0	0	0	0	0	0	0	0	0	0	0	0
chr7	25494277	25499554	NM_199150	BC049730	91.38	53.5775	49.624	50.8288	2192	41.5388	0	0	0	0	0	0	0	0	0	0	0	0
chr3	106190301	106209100	NM_178412	BC051070	85.7456	54.3486	54.324	57.9601	2413	12.8358	0	0	0	0	0	0	0	0	0	0	0	0
chr17	34535764	34597679	NM_001001177	BC051142	83.5177	58.4922	60.2397	59.7245	706	1.14027	0	0	0	0	0.117747	0.108459	0.106905	0.30243	0.302378	0	0	0
chr17	34220787	34232254	NR_046183	BC051537	85.8201	63.1533	66.5974	67.0468	710	6.19168	0	0	0	0	0	0	0	0	0	0	0	0
chr2	115407451	115604504	NM_207264	BC052040	87.8069	80.6007	85.6934	85.7874	1560	0.791665	0	0	0	0	22.8931	24.6506	25.7369	5.75517	6.29705	3.28911	4.07398	2.16211
chr13	61872939	61888642	NR_028430	BC052688	82.1806	55.1029	58.043	56.4315	2774	17.6654	0	0	0	0	8.31117	6.92152	6.6156	0.292425	0.584752	0.274651	0.438846	0.401552
chr7	31324152	31337291	NM_183321	BC053749	76.5215	75.8306	78.4745	79.907	128	0.974199	0	0	0	0	8.85657	9.40802	8.68959	5.38123	6.05285	2.84296	2.56953	3.19087
chr4	106263513	106289843	NM_183182	BC055111	78.7982	70.1595	75.1549	75.2731	349	1.32548	0	0	0	0	1.37178	1.34782	1.99276	0	0	0	0	0
chr1	165884138	165924912	NM_201364	BC055324	75.0127	64.9193	68.6946	67.9345	288	0.706332	0	0	0	0	42.2199	39.1098	37.2481	1.58494	2.1981	0.576235	0	0.702068
chr1	57257488	57271840	NR_037990	BC055402	88.3954	58.214	64.8377	63.0654	3114	21.6973	0	0	0	0	0	0	0	0	0	0	0	0.0612918
chr2	18620648	18671232	NM_001001334	BC061194	82.052	63.788	72.5706	73.6986	464	0.917286	0	0	0	0	0	0	0	0	0.286528	0	0.143356	0.262347
chr14	45119792	45126016	NM_198677	BC061237	87.8282	56.3036	53.1461	51.9079	812	13.0463	0	0	0	0	0	0	0	0	0	0	0	0
chrX	133277495	133337900	NR_033324	BC065397	84.6601	81.6002	86.6334	86.7906	651	1.07773	0	0	0	0	0	0	0	0	0	0	0	0
chr7	29069670	29076153	NM_175033	BC089491	47.1164	28.1769	28.2028	28.3485	1291	19.9136	0	0	0	0	0.638231	0.293945	0.579466	0	0	0	0	0
chr15	89246835	89260358	NR_004843	BC090627	63.1199	47.1486	24.2258	24.1908	6542	48.3768	3578	26.4586	0	0	0	0	0	0	0	0	0	0
chr11	69496078	69509600	NM_001034097	BC096441	54.6486	51.3054	56.6579	58.2287	320	2.36651	485	3.58675	0	0	3.24337	2.82627	2.59359	0	0	0.648621	0	0.842527
chr12	92439828	92786285	NR_038088	Bc1	84.9376	75.4609	78.8833	78.6704	1771	0.511175	0	0	0	0	0	0	0	0	0	0	0	0
chr7	20341486	20355881	NM_020486	Bcam	74.0536	56.3127	55.8872	58.0126	2429	16.8739	0	0	0	0	99.7348	110.174	107.197	166.571	172.506	144.711	135.399	137.774
chr3	87791452	87804278	NM_007529	Bcan	39.4113	14.4846	16.217	16.8429	3446	26.8673	0	0	0	0	2.17677	1.88854	1.73864	0.0557586	0	0	0	0
chr12	32280218	32319523	NM_001164090	Bcap29	71.9118	69.0879	73.8661	74.2785	215	0.547004	0	0	0	0	16.2798	14.652	13.4135	35.7565	34.2298	51.3001	55.5591	50.6382
chrX	70931521	70961514	NM_012060	Bcap31	77.4966	72.0041	71.22	70.0556	1960	6.53486	0	0	0	0	85.6074	68.9982	72.0698	65.4993	66.3085	76.6729	76.1328	68.1608
chr8	114234374	114256036	NM_001198839	Bcar1	72.5124	52.3938	53.9071	53.8641	5557	25.6532	0	0	0	0	56.6411	67.6431	64.5985	38.8085	36.3889	15.6143	17.7569	14.9059
chr3	122122697	122233100	NM_013867	Bcar3	80.1953	69.422	78.5245	79.0142	5582	5.05602	186	0.168474	0	0	17.2264	18.5604	20.6168	0.312848	0.35748	2.95931	3.08525	3.86637
chr2	170172490	170253345	NM_001164369	Bcas1	80.7222	66.5679	72.6508	72.2094	1234	1.52619	0	0	0	0	1.52893	1.89584	1.86867	0.0503466	0.100676	0	0	0
chr11	85166665	85639560	NM_001166643	Bcas3	89.196	75.0758	83.9527	83.5683	11175	2.3631	634	0.134068	0	0	14.8923	18.066	18.5584	13.7289	11.4435	16.2917	15.32	17.2424
chr6	144942354	144997332	NM_001024468	Bcat1	74.1532	71.4461	74.6344	74.4944	265	0.482011	0	0	0	0	21.3663	23.2297	23.6465	0.036249	0.0724857	0.0510685	0.0543992	0.0497763
chr7	52825522	52845080	NM_009737	Bcat2	49.8465	60.4966	63.0447	62.8415	3849	19.6799	0	0	0	0	133.249	141.41	133.677	78.6193	74.0873	148.385	150.901	141.933
chr7	26414870	26443780	NM_007533	Bckdha	82.5084	73.4341	74.205	73.5999	373	1.29021	0	0	0	0	50.8396	53.0862	49.2421	83.8816	87.5675	223.067	209.98	203.872
chr9	83842387	84017847	NM_199195	Bckdhb	90.6825	79.1208	82.9488	83.1252	4706	2.68209	206	0.117406	0	0	42.5755	44.4463	44.1776	43.2789	42.2302	87.3829	93.2557	82.1527
chr7	135047586	135053178	NM_009739	Bckdk	58.8644	61.2601	61.5697	63.9129	186	3.32618	0	0	0	0	27.5916	32.7089	30.5259	49.2272	48.6975	69.9404	65.6587	62.7284
chr11	23978055	24068435	NM_001242934	Bcl11a	66.4325	58.3327	66.8291	66.6573	3572	3.9522	956	1.05776	0	0	0.45541	0.670854	0.405959	9.76937	10.6045	4.35179	2.89293	3.36138
chr12	109148612	109241624	NM_021399	Bcl11b	72.6623	65.1343	72.2595	71.6606	8198	8.81392	1770	1.90298	74	0.0795596	0.624996	0.694669	0.836875	1.99355	2.23185	0.833841	0.941476	1.46956
chr1	108434755	108610867	NM_009741	Bcl2	84.4775	69.6671	77.74	76.8891	2688	1.5263	969	0.550218	0	0	1.97785	1.10612	1.1322	4.03334	4.28964	0.947046	1.09783	1.03168
chr2	152606403	152657418	NM_009743	Bcl2l1	60.5729	54.621	54.5237	53.6113	4501	8.8229	0	0	0	0	37.0519	41.4772	43.455	15.7654	16.7838	35.1595	31.7054	31.2022
chr9	75195564	75199447	NM_013479	Bcl2l10	75.5817	72.6794	79.2735	79.0903	575	14.8081	0	0	0	0	0.630151	0.580447	0.143033	0.134877	0	0	0	0
chr2	127951773	127988283	NM_207680	Bcl2l11	63.5435	46.0251	48.4592	49.2021	4226	11.5749	0	0	0	0	17.1577	15.6222	17.2866	23.2486	22.6123	7.63776	6.99656	6.56111
chr6	120786247	120842860	NM_153516	Bcl2l13	81.5776	71.2303	70.8906	69.9637	2682	4.73743	0	0	0	0	16.5563	17.9508	17.6499	29.1315	29.7231	39.6789	37.9135	35.7651
chr14	55502261	55507071	NM_007537	Bcl2l2	54.0098	52.1386	59.9947	59.6911	525	10.9148	0	0	0	0	8.63442	9.1418	10.4075	29.6547	30.4568	36.5112	36.3421	37.4542
chr7	20393810	20408104	NM_033601	Bcl3	41.4688	33.0226	44.3906	44.1989	1657	11.5923	481	3.36505	0	0	24.2572	31.1902	25.3497	0.593371	0.423765	2.50787	1.78096	2.21161
chr16	23965137	23988698	NM_009744	Bcl6	50.0064	35.1279	32.3165	32.2003	5115	21.7096	1407	5.97173	0	0	1.57366	2.27093	1.80977	0.85329	0.673536	17.779	14.8273	9.62043
chr5	123794456	123824092	NM_029850	Bcl7a	57.235	57.2876	58.6882	57.6061	3631	12.252	0	0	82	0.276691	13.989	16.1483	14.8178	18.1572	18.2692	13.4121	12.3281	14.1797
chr7	134848491	134852280	NM_009746	Bcl7c	39.6331	33.806	41.863	41.6522	0	0	397	10.4777	0	0	30.073	40.1859	40.187	21.3956	21.392	25.0338	24.4896	21.6615
chr3	97007584	97031287	NM_029933	Bcl9	79.1789	67.6069	68.9543	68.1232	1528	6.44644	0	0	0	0	12.2813	14.3932	15.3568	25.1602	24.7805	18.2522	15.7443	16.2756
chr9	44307218	44318495	NM_030256	Bcl9l	66.9375	49.2423	48.4781	48.7419	1815	16.0947	0	0	0	0	7.16234	9.00967	8.6514	27.716	26.793	24.0143	16.8645	21.181
chr10	20032274	20062307	NM_001025392	Bclaf1	54.5732	54.3195	49.4205	49.5728	1470	4.89462	0	0	0	0	58.5215	58.1401	60.3534	28.4351	30.7991	24.5439	23.2297	24.5481
chr8	119619764	119657620	NM_001163028	Bcmo1	86.7123	69.025	72.7239	71.9512	1050	2.77367	0	0	0	0	0	0.0700921	0	0.130297	0.0651377	0	0	0
chrX	11613863	11737481	NM_001168321	Bcor	31.9577	30.8323	36.3368	37.1708	13520	10.9369	1589	1.28541	0	0	9.48117	10.723	11.8454	25.1912	25.1859	14.6437	13.7461	16.9118
chrX	45694534	45759905	NM_178782	Bcorl1	60.0448	52.5862	57.8419	57.6058	849	1.29874	317	0.484925	0	0	1.5565	2.3644	1.98342	6.12535	6.17107	3.32666	2.73666	2.98566
chr10	74523640	74647668	NM_001081412	Bcr	82.6109	73.3088	78.6935	78.8057	2887	2.3277	109	0.0878834	283	0.228174	8.83386	11.0062	11.428	4.87454	4.63331	1.97091	2.32908	1.62088
chr16	31428838	31458987	NM_001122683	Bdh1	64.4231	56.7662	60.7916	60.3213	138	0.457727	0	0	0	0	11.3174	11.7023	13.8516	2.0424	2.42197	102.917	57.5943	63.7225
chr2	109533719	109567200	NM_001048142	Bdnf	61.7253	47.6314	52.022	50.8191	1212	3.61996	0	0	0	0	1.06204	0.93914	0.839868	0.1399	0.182049	12.9126	6.33155	7.19375
chr13	100787948	100874025	NM_001081061	Bdp1	84.3119	80.4332	80.515	80.5941	895	1.03977	0	0	0	0	8.95367	10.2403	10.97	6.92484	6.45354	6.12253	5.75205	6.69154
chr8	106694412	106742997	NM_001141924	Bean1	74.0202	53.2555	56.4008	56.7163	1593	3.27879	0	0	0	0	0.108754	0	0	0.0931111	0.0931276	0.0656113	0	0
chr12	110270391	110306427	NM_001163175	Begain	51.8836	38.0359	39.0092	39.1439	2141	5.94128	0	0	108	0.2997	2.9636	2.72984	2.57374	0.110318	0.220599	0.0777095	0	0.151486
chr10	43198945	43235223	NM_199028	Bend3	59.7922	61.3055	60.3112	61.4138	2544	7.01251	0	0	0	0	17.3717	19.263	20.6445	6.03918	6.46438	6.23931	5.18904	5.78875
chr5	67783385	67819038	NM_001164806	Bend4	68.9744	56.2516	63.1849	63.3201	2081	5.83682	215	0.603035	0	0	10.7091	12.3112	13.0084	7.87935	7.78849	0.756861	0.618105	0.786891
chr1	33908896	33964466	NM_177235	Bend6	78.0949	69.3107	73.0506	73.6341	212	0.381501	0	0	0	0	1.77946	1.92417	1.40489	1.8547	1.58947	0.373279	0.298218	0.454792
chr19	10059661	10076123	NM_011913	Best1	70.3581	56.8486	63.5589	66.064	693	4.2097	0	0	0	0	1.20409	1.18834	1.09322	0	0.0736227	0	0.110505	0
chr8	87531100	87538430	NR_052011	Best2	54.2886	35.9194	37.4185	38.7385	105	1.43247	0	0	0	0	0.274357	0.589672	0.830318	0	0	0	0	0
chr10	116423369	116462096	NM_001007583	Best3	87.5072	68.6938	72.9867	72.703	3648	9.41978	0	0	0	0	0.064247	0	0	1.15512	1.09993	5.19206	6.52126	7.1756
chrX	132748510	132750052	NM_009052	Bex1	6.42659	19.3636	24.1667	24.4108	883	57.2633	0	0	0	0	175.676	163.837	161.047	59.5794	69.567	4.69578	1.87577	3.14666
chrX	132673583	132674976	NM_212457	Bex4	9.75825	6.53015	12.0462	13.4412	0	0	148	10.6246	0	0	135.634	119.292	122.134	44.5897	46.2511	0.335932	0	0.327431
chr16	13671950	13703705	NM_025976	Bfar	71.6239	67.3248	66.2343	67.2364	1137	3.58054	0	0	0	0	10.7447	9.676	8.81111	23.8748	23.3271	38.3708	39.8348	35.16
chr2	143652263	143688909	NM_009751	Bfsp1	72.2169	60.5838	66.4194	66.0122	1126	3.07264	0	0	0	0	0.22355	0.480474	0.338278	1.02077	1.14817	0	0.191485	0.175213
chr9	103327253	103382658	NM_001002896	Bfsp2	89.3188	70.8217	79.1959	77.9062	2231	4.02671	0	0	130	0.234636	0	0	0	0.809425	0.606966	0.427627	0.303678	0.694678
chr3	88172538	88173642	NM_031368	Bglap3	99.7887	58.0375	55.2038	59.4275	233	21.1051	0	0	0	0	0	1.81793	0.358376	0	0	0	0	0
chr2	180509085	180511605	NM_080641	Bhlhe23	20.4619	3.01059	3.19052	2.92614	1303	51.7063	0	0	0	0	0.139521	0.321291	0.126675	0.0597262	0	0	0	0
chr6	108610622	108616919	NM_011498	Bhlhe40	49.4727	35.9792	24.1436	23.4618	2265	35.9695	0	0	0	0	42.2208	43.8543	46.807	22.2594	21.9227	74.5126	62.1702	106.067
chr6	145806762	145813940	NM_024469	Bhlhe41	23.4961	13.6464	7.89373	7.84974	2638	36.7512	495	6.89607	0	0	2.63012	3.15755	3.32004	4.47994	4.12937	16.434	11.0847	15.7228
chr10	70387847	70622382	NM_031397	Bicc1	89.4185	75.3102	80.056	79.66	8339	3.55555	222	0.0946554	0	0	0.502746	1.08055	1.36937	2.82171	3.10814	0.67378	1.50722	0.985096
chr13	49436917	49482394	NM_029791	Bicd2	79.0023	61.1968	56.0251	55.9651	12408	27.2841	0	0	0	0	8.07895	9.5476	9.29365	54.3716	56.6338	62.6079	60.1086	62.68
chr6	120843136	120866838	NM_007544	Bid	69.0063	66.9425	72.7017	71.5144	1269	5.35398	0	0	0	0	36.4722	34.9181	33.9832	2.04895	2.78611	0.346394	0.614977	0.787802
chr15	83357291	83375065	NM_007546	Bik	62.0349	52.7474	48.8963	48.7705	3709	20.8676	789	4.43907	0	0	9.59475	9.64141	8.11737	34.9122	32.1063	15.7814	14.0089	13.3311
chr18	32536870	32595394	NM_001083334	Bin1	75.8095	59.7011	60.7973	61.2456	3814	6.51698	0	0	0	0	12.7663	12.5326	13.0749	0.937323	0.504627	0.304737	1.19024	0.594051
chr15	100471512	100499931	NM_001270537	Bin2	83.847	72.4193	79.5397	78.94	784	2.75872	285	1.00285	0	0	13.383	14.8431	12.4814	0.311781	0.311728	0	0.116973	0
chr9	7818225	7835255	NM_007465	Birc2	88.7263	76.7024	73.1442	71.7125	676	3.96947	0	0	0	0	26.8061	21.3454	19.6902	14.9389	15.0777	15.403	16.7612	14.5602
chr17	74927634	75102696	NM_007566	Birc6	78.0277	80.127	79.69	79.7622	238	0.135952	1225	0.699752	0	0	10.7967	14.2142	15.1521	19.8131	18.1908	14.8653	17.21	16.5416
chr2	157382097	157392097	NM_016916	Blcap	51.4159	43.4474	40.2243	40.2531	2533	25.33	431	4.31	124	1.24	21.955	22.7611	22.8258	46.071	43.3362	60.4405	57.745	45.3474
chr14	63991673	64036024	NM_007549	Blk	90.2211	70.9282	74.8776	75.3187	1049	2.36522	0	0	0	0	0	0	0	0.304541	0.487184	0.429046	0.182811	0.501827
chr7	87599878	87680005	NM_001042527	Blm	83.5525	75.343	78.7148	78.6299	2084	2.60087	481	0.600297	0	0	31.824	31.11	34.4722	4.50432	3.74771	1.02065	1.37084	0.692054
chr19	41003416	41069025	NM_008528	Blnk	81.122	69.4048	72.3731	71.9251	2238	3.41112	0	0	0	0	1.36521	0.943149	0.852165	0.0730525	0	0	0	0
chr19	44213736	44220936	NM_028607	Bloc1s2a	54.7262	65.5746	67.7721	66.6947	275	3.81944	0	0	0	0	88.3419	72.594	71.976	31.8462	28.0597	28.3215	26.8829	31.7046
chr7	20091152	20093680	NM_177692	Bloc1s3	9.97487	11.5412	18.7513	18.3616	156	6.17089	0	0	0	0	12.78	13.0495	13.8519	5.76771	6.02115	7.52822	5.09156	4.77535
chr13	38694574	38726978	NM_139063	Bloc1s5	79.2226	66.3072	72.9143	73.3991	527	1.62634	204	0.629552	0	0	8.66685	8.74355	7.77518	21.9073	20.7554	19.6631	20.9455	19.5294
chr2	118354492	118375414	NM_138313	Bmf	50.6893	38.4582	39.0215	39.7076	2897	13.8467	0	0	0	0	12.4831	14.02	13.4546	7.06249	6.7801	0.968567	0.797252	1.71647
chr2	18598644	18608256	NM_007552	Bmi1	13.0473	19.5471	22.9714	23.2152	541	5.62838	0	0	0	0	1.81176	1.44927	2.20768	29.9209	32.079	33.9298	35.3463	28.3628
chr6	87378995	87384506	NM_009756	Bmp10	86.3427	66.2178	71.3338	69.4679	639	11.595	0	0	0	0	0	0	0	3.35122	2.73016	0.524587	5.02921	0
chr5	97426707	97520067	NM_080708	Bmp2k	78.794	73.2465	78.6952	78.9004	2456	2.63068	1095	1.17288	0	0	3.55699	2.97219	3.85231	3.00184	2.91434	2.3597	2.15452	2.12077
chr5	99283457	99309979	NM_173404	Bmp3	71.4669	50.8553	52.6962	52.8393	1052	3.96652	0	0	0	0	0	0	0	0	0.0475711	0	0.0714025	0.0653347
chr9	75623171	75746824	NM_007555	Bmp5	86.9689	77.0682	82.3355	82.5381	1381	1.11684	578	0.467437	0	0	0	0	0	4.58311	4.04674	0	0.0893236	0.0817328
chr13	38437584	38591597	NM_007556	Bmp6	83.3296	67.4927	72.7169	73.1041	3627	2.355	0	0	0	0	1.31823	1.01187	1.46282	0.250803	0.43883	2.73836	3.19925	3.27177
chr2	172693512	172765822	NM_007557	Bmp7	75.8859	56.5397	71.5578	72.6295	3910	5.40727	6967	9.63491	0	0	6.7828	7.85197	6.74082	39.6299	38.9171	2.54283	2.00206	2.26297
chr9	23027519	23289659	NM_028472	Bmper	85.131	71.982	78.3976	78.4134	5871	2.23964	1280	0.488289	0	0	0.315254	0.165936	0.204448	2.27494	1.69628	0.488897	0.867971	1.9061
chr14	35224253	35315732	NM_009758	Bmpr1a	71.8558	59.2777	45.7878	46.9568	32120	35.1119	2785	3.04441	0	0	20.2822	19.388	20.3063	45.6155	47.4436	32.7789	37.751	35.6595
chr3	141500099	141645228	NM_007560	Bmpr1b	86.2548	71.8415	77.8705	77.5983	2112	1.45526	0	0	0	0	0.472545	0.435273	0.457638	0.134858	0.161802	0	0.12143	0
chr6	118333398	118369435	NM_194339	Bms1	83.9346	73.2406	73.5991	74.615	2023	5.61367	1109	3.07739	0	0	52.0496	58.7726	59.0086	19.5534	19.9228	15.2776	15.9688	15.2633
chrX	160630773	160696125	NM_009759	Bmx	88.6741	71.8717	79.3915	79.5346	83	0.127005	0	0	478	0.731424	0	0.0531429	0	0.0987898	0.098773	0.0695888	0.222382	0.135656
chr7	89111547	89137185	NM_007562	Bnc1	70.7487	52.0761	57.9795	58.9182	362	1.41197	0	0	0	0	0.0362548	0.0333951	0.131667	0	0.0310346	0.0874596	0.0931637	0
chr4	83918445	84320990	NM_172870	Bnc2	82.5558	70.9574	77.1081	77.5289	5253	1.30495	0	0	0	0	2.58744	2.86003	2.91301	0	0.0221489	0.156046	0.199468	0.060839
chr7	146082518	146101189	NM_009760	Bnip3	69.4504	59.4574	57.1297	56.4656	1411	7.55717	0	0	0	0	85.5204	71.8749	64.9885	73.8426	69.7334	154.228	133.14	127.819
chr14	67604076	67627714	NM_009761	Bnip3l	63.8986	50.4061	51.6898	51.1494	1866	7.89407	0	0	0	0	54.3503	44.8116	44.5565	32.3446	32.9777	28.472	29.9181	25.1831
chr3	95045214	95055115	NM_001168356	Bnipl	86.5782	81.2943	85.6729	86.7848	132	1.3332	0	0	0	0	10.9853	8.97972	8.42252	0	0	0	0	0
chr16	44485157	44558983	NM_172506	Boc	78.9797	67.617	72.1261	73.3194	2022	2.73887	0	0	0	0	1.56909	2.29137	2.05006	0.688077	0.786241	0.046161	0.639232	0.359944
chr5	42178777	42235554	NM_001081422	Bod1l	76.8108	69.622	72.481	73.3886	232	0.408616	0	0	0	0	9.01302	11.0695	13.0277	8.74814	8.70648	8.79521	9.32862	9.23492
chr1	95582270	95592339	NM_016778	Bok	51.4256	47.4007	50.9212	50.0053	684	6.79313	0	0	0	0	28.3882	29.5387	28.3995	5.40107	7.42521	2.53639	1.01318	1.39062
chr15	76283425	76307699	NM_013481	Bop1	66.737	49.6717	50.752	52.183	3364	13.8584	0	0	117	0.481997	67.852	73.3025	70.3838	24.0078	24.3397	22.8092	19.0584	21.3067
chr6	34426355	34455610	NM_007563	Bpgm	85.7192	75.9822	81.4923	81.6252	578	1.97573	0	0	0	0	17.8502	16.8413	17.6228	19.8822	20.1014	23.2028	20.9307	20.6801
chr2	153834011	153841809	NM_008953	Bpifa2	91.2311	61.4064	63.4447	63.9791	421	5.39882	0	0	0	0	0	0	0	0	0	0	0	0
chr2	154016553	154046079	NM_001012392	Bpifb1	88.1046	71.7953	77.7277	78.0025	2339	7.92183	0	0	0	0	0	0	0.10236	0.579144	0.386031	0.679928	0	0
chr2	153700780	153721006	NM_025631	Bpifb2	86.8327	68.29	72.2318	72.1868	461	2.27924	0	0	0	0	0	0	0.0960665	0	0	0	0	0
chr2	154049477	154066638	NM_144890	Bpifb5	89.4809	73.8449	81.4272	81.5733	348	2.02785	0	0	0	0	0.563311	0.518879	0.716022	0.192914	0.0964405	0	0	0.132452
chr10	85422435	85474605	NM_177772	Bpifc	88.8812	65.0115	69.4293	70.9788	255	0.488787	0	0	0	0	0.0760584	0	0.0690553	0	0	0	0	0
chr1	187156037	187181648	NM_011794	Bpnt1	78.1985	76.7687	77.0398	77.6073	440	1.71801	0	0	0	0	33.4007	37.6867	35.738	24.2615	24.3273	17.9274	24.4478	19.2979
chr11	106894394	106993236	NM_176850	Bptf	75.0156	73.9677	74.4118	75.1465	6959	7.04053	0	0	0	0	20.3657	25.2017	26.4411	12.8349	12.0843	6.98391	7.25526	8.4753
chr6	39553236	39675462	NM_139294	Braf	80.5361	75.2795	77.0517	77.043	1288	1.05379	0	0	0	0	5.82464	6.47579	6.67595	4.71058	4.14286	3.44109	4.18916	4.11267
chr5	122110594	122137256	NM_028227	Brap	71.895	61.7683	65.1365	65.1718	873	3.27432	0	0	0	0	11.9335	14.5573	13.9304	16.7653	14.6327	17.0616	16.8127	17.6049
chr5	141180964	141195332	NM_181066	Brat1	77.1772	74.7068	75.9156	76.3336	96	0.668151	0	0	0	0	8.62944	9.83061	10.3876	7.04152	8.10635	6.74154	5.9536	4.56662
chr11	101350077	101413269	NM_009764	Brca1	85.7317	78.0527	82.6951	82.1323	680	1.07609	0	0	0	0	16.8115	18.4901	18.8631	1.11709	1.37465	0.121061	0.0967173	0.0294994
chr5	151325197	151372324	NM_009765	Brca2	81.208	75.7091	78.5797	79.4877	155	0.328899	0	0	0	0	8.49583	9.95375	10.5831	2.59874	2.47776	0.415184	0.502571	0.662201
chr15	88517464	88564649	NM_001033274	Brd1	63.4387	63.3762	61.5048	62.5802	4918	10.4228	0	0	25	0.0529829	31.8883	34.3843	34.5462	23.7099	24.9683	18.8559	14.1063	17.8009
chr2	27301100	27331193	NM_001113573	Brd3	70.402	61.1667	62.3478	61.7377	631	2.09683	0	0	0	0	37.3613	41.4665	43.8064	34.7579	32.732	15.514	13.196	13.2553
chr17	32333218	32421068	NM_020508	Brd4	81.5471	74.1118	71.6265	72.1351	1844	2.09903	454	0.51679	0	0	52.4933	61.9675	64.5369	31.2739	28.9747	19.7672	20.9985	19.3665
chr8	90856209	90886090	NM_012047	Brd7	60.8287	51.0031	52.1654	51.2852	1604	5.36796	1058	3.54071	0	0	46.6905	47.8169	46.0483	63.9848	60.7178	68.912	72.0649	72.6926
chr5	32000422	32387112	NM_144541	Bre	88.8155	78.2135	82.4022	82.5092	10809	2.79526	277	0.0716336	0	0	39.3422	43.8398	48.9642	30.4061	38.0661	44.6101	38.6737	41.5879
chr12	114198072	114238832	NM_028193	Brf1	60.1863	53.0224	53.1196	53.3003	856	2.1001	0	0	0	0	13.4917	15.3448	13.3421	19.2517	19.7907	15.5858	15.2188	16.0106
chr5	145016093	145025442	NM_018772	Bri3	44.7398	26.8273	22.4144	21.2084	3455	36.9558	0	0	0	0	60.0915	67.1849	61.499	92.7681	88.5569	126.676	101.858	112.968
chr5	125921937	125941255	NM_029752	Bri3bp	65.0256	61.2368	53.2692	54.2668	1480	7.66125	0	0	0	0	18.1621	17.6736	18.2427	17.2026	15.7918	16.3869	14.1483	13.03
chr11	85871637	86014695	NM_178309	Brip1	86.5067	77.9488	83.2646	83.3058	892	0.623523	0	0	0	0	4.66172	4.55963	4.64702	0.658338	0.637657	0.0579678	0.277868	0.254254
chr6	113554765	113566945	NM_133937	Brk1	61.2587	55.6355	55.9963	55.5453	920	7.55337	0	0	0	0	80.1739	77.6843	68.1911	81.3473	75.4465	91.6833	86.9665	87.6613
chr6	113257190	113274698	NM_030178	Brpf1	69.1243	61.6195	60.0162	60.9364	1515	8.65319	0	0	0	0	20.618	21.2116	22.1927	13.7223	12.7376	11.4425	10.0263	12.5021
chr17	28938070	28975734	NM_001081315	Brpf3	75.158	68.9343	72.9459	72.746	1693	4.49501	0	0	0	0	14.2653	15.3345	15.8272	10.0059	9.86023	5.54396	3.96103	5.17304
chrX	54296250	54301935	NM_009766	Brs3	88.6917	61.3767	58.1037	64.1103	1173	20.6332	0	0	0	0	0	0	0	0	0	0	0	0
chr7	4642529	4667599	NM_001003920	Brsk1	67.1994	72.1459	75.0961	75.1042	549	2.18987	0	0	0	0	9.89575	11.116	9.73255	3.27055	3.79404	0.334461	0.356673	0.325998
chr7	149135655	149190148	NM_001009929	Brsk2	69.0272	53.853	56.038	55.7406	874	1.60388	0	0	0	0	1.26218	1.25917	1.21991	0	0	0	0	0
chr16	96288274	96304035	NM_176928	Brwd1	46.6567	39.883	34.1532	34.0471	1854	11.7632	0	0	0	0	32.3099	31.2263	35.6461	38.5389	40.0952	35.3618	34.6944	36.2487
chr19	8911956	8923173	NM_001136064	Bscl2	49.514	52.2803	56.8411	56.2713	964	8.5941	0	0	0	0	24.2494	27.3616	25.7946	18.1325	19.7387	15.07	19.9481	16.5248
chr10	79167102	79174724	NM_001077184	Bsg	54.7972	31.0677	17.9417	18.6596	4335	56.8748	0	0	0	0	154.256	150.265	145.547	190.329	190.067	304.152	292.195	289.658
chr9	107998352	108092714	NM_007567	Bsn	78.5887	67.5776	73.5899	73.9037	3474	3.68157	304	0.322164	0	0	0.236437	0.29354	0.280001	0.0352048	0.0791974	0.0247987	0.0264161	0.0241712
chr4	106156062	106164848	NM_080458	Bsnd	89.0653	67.4273	73.5714	75.4649	367	4.1771	0	0	0	0	0	0	0.0584476	0	0	0	0	0
chr7	14036189	14058798	NM_001033418	Bsph1	85.6666	50.2955	51.8456	48.9988	3260	14.419	0	0	0	0	0	0	0	0	0	0	0	0
chr4	62141100	62158332	NM_138653	Bspry	66.4275	49.6366	54.0569	52.5002	1083	6.28482	0	0	0	0	22.9767	23.1939	25.4335	0.179651	0.17962	0	0.269604	0
chr5	44210131	44234707	NM_009763	Bst1	89.0279	76.3087	78.2131	77.2011	127	0.516764	0	0	139	0.565592	0.378867	0.83756	0.687966	0.0648741	0.129726	0.274189	0.292071	0.356335
chr9	40682209	40686055	NM_178245	Bsx	36.5035	3.22893	4.36817	4.28305	1961	50.988	0	0	0	0	0	0.221133	0	0.205537	0	0	0	0
chr19	37000568	37088547	NM_001080706	Btaf1	73.7003	73.9676	75.6889	75.3891	723	0.821787	0	0	0	0	13.1819	13.8102	16.211	6.70148	5.8503	4.36833	4.72828	4.37225
chr7	88936959	88974317	NM_146193	Btbd1	65.3443	57.4058	58.1615	59.079	972	2.60185	0	0	0	0	28.1369	24.9596	25.3364	72.5163	79.8237	95.5426	96.1321	94.076
chr10	84849558	85123037	NM_028709	Btbd11	80.6505	64.5327	73.0512	73.5126	7484	2.73659	343	0.125421	0	0	3.68328	4.11668	4.07469	0.272684	0.223067	1.43189	1.83606	1.39565
chr7	137917582	137969413	NM_001081038	Btbd16	89.5288	72.8511	80.888	80.4696	3100	5.98098	452	0.872065	0	0	0.350263	0.138272	0.227152	0.342721	0.171331	0.241417	0.385743	0.0588271
chr4	116791822	116798330	NR_024078	Btbd19	25.5832	27.7255	29.8201	29.0621	337	5.17824	0	0	0	0	13.674	13.4727	12.3532	0.524198	0.174703	0.492336	0.524447	0.479879
chr2	138082319	138113158	NM_001025431	Btbd3	57.5419	51.3077	55.577	55.6475	173	0.560978	0	0	0	0	10.4273	9.47049	9.50031	3.99549	4.08159	3.91388	6.24816	4.00255
chr5	107867015	107920615	NM_001255991	Btbd8	84.5361	70.9883	77.1107	77.4104	780	1.45522	0	0	0	0	2.60119	2.55576	2.36169	2.07857	1.18755	2.30084	1.33685	1.42712
chr17	30352468	30713232	NM_027060	Btbd9	88.8634	75.4574	82.1835	82.2753	7588	2.10331	879	0.24365	0	0	8.7737	9.65019	9.67011	9.17453	8.73823	7.18088	7.57844	6.21962
chr5	91786286	91832020	NM_007568	Btc	90.503	72.2936	79.906	79.4241	924	2.02038	0	0	0	0	0.060476	0.111412	0.109815	2.27819	2.17427	1.38595	1.63175	0.782091
chr14	32454242	32481383	NM_025295	Btd	72.3753	58.452	60.4829	61.0556	1940	7.14786	0	0	0	0	5.85416	5.05003	4.89331	9.94463	9.78386	9.07865	9.55137	10.3784
chr10	96079634	96085445	NM_007569	Btg1	22.067	9.27774	12.2435	12.168	1114	19.1705	0	0	0	0	16.2879	14.2902	15.3076	15.3856	16.132	9.74188	9.90162	10.3658
chr1	135971441	135975732	NM_007570	Btg2	50.6275	32.6637	30.9921	28.1226	1015	23.6542	0	0	0	0	36.8226	35.2625	36.6939	17.0125	16.7694	141.301	131.116	122.481
chrX	131076879	131117679	NM_013482	Btk	87.6274	67.6656	73.3799	73.8851	0	0	0	0	1037	2.54167	0.138625	0.12769	0.125861	0.178027	0.118665	0	0	0
chr13	23548861	23557770	NM_013483	Btn1a1	43.2784	25.52	33.8188	34.9678	208	2.33472	0	0	0	0	0.398574	0.22946	0.135703	0	0.0426482	0	0	0
chr19	45438223	45607833	NM_001037758	Btrc	86.838	76.9467	81.7976	81.9077	3321	1.95802	838	0.494075	0	0	7.63365	8.77141	9.19504	7.98333	8.50205	8.34772	7.77216	7.45328
chr2	118423946	118467328	NM_009773	Bub1b	79.2279	72.9591	76.202	76.7724	539	1.24245	0	0	0	0	81.4918	86.5793	90.3786	12.5003	11.4999	0.168793	0.239735	0.219362
chr10	45055567	45089514	NM_024285	Bves	75.795	56.3277	61.2457	61.4357	3960	11.6652	300	0.883731	0	0	0.805465	1.27189	1.04472	108.17	107.166	69.5342	71.2602	75.2151
chr11	87574042	87599430	NM_172449	Bzrap1	60.5226	44.2975	47.9322	48.7099	566	2.2294	0	0	0	0	1.72347	1.32629	1.3469	0	0	0	0	0.0256483
chr12	36818421	36883412	NM_025840	Bzw2	83.4545	76.5543	73.6563	74.0468	5602	8.61966	0	0	0	0	112.277	109.221	106.425	112.135	114.852	142.087	143.014	129.039
chr5	64868246	64870985	NR_045411	C030018K13Rik	64.5694	81.4567	85.2835	84.1816	162	5.91457	0	0	0	0	0	0	0	0	0	0	0	0
chr3	9403077	9413903	NR_015499	C030034L19Rik	90.6123	71.0598	77.1867	76.7993	552	5.09884	0	0	0	0	0.220548	0.101576	0.0500604	0.0944123	0.0943963	0.199516	0	0.129645
chr11	88579956	88589886	NR_038058	C030037D09Rik	54.7898	46.8653	48.6554	49.8898	218	2.19537	0	0	0	0	0.378473	0.697241	0.859063	17.0117	17.4948	14.8365	11.9138	14.906
chr19	29596771	29680411	NM_001081319	C030046E11Rik	73.2745	70.9905	71.975	72.3926	1004	1.20038	0	0	0	0	12.4232	12.0804	12.9941	8.6775	7.9701	6.73824	6.87009	7.63109
chr2	33496712	33501183	NR_046275	C130021I20Rik	36.0395	3.5669	4.80467	5.20168	2151	48.11	0	0	0	0	0.0447621	0.082463	0.0406407	0	0	0	0	0.052625
chr1	85242918	85267141	NM_001037909	C130026I21Rik	87.4678	51.8891	52.617	54.5183	523	2.1591	0	0	0	0	0.287864	0.0883863	0.0871199	0	0	0	0	0
chr5	112010580	112016173	NR_015546	C130026L21Rik	81.3863	49.3384	48.9742	50.6542	1330	23.7797	0	0	0	0	0	0	0	0	0	0	0	0
chr5	139882340	139892046	NM_177000	C130050O18Rik	92.77	81.8194	80.1335	80.553	940	9.68473	0	0	0	0	0	0	0	0.0767359	0.383615	0	0	0.316116
chr19	16059564	16085402	NR_045355	C130060C02Rik	82.6341	66.9098	70.964	71.7022	330	1.27719	0	0	0	0	0	0.155891	0.153657	0	0.144872	0	0	0
chr6	65331287	65408144	NM_175524	C130060K24Rik	85.2706	70.1392	72.8457	72.4715	980	1.2751	0	0	0	0	0.0587838	0	0	0	0	0	0	0
chr13	83867710	83875274	NR_015561	C130071C03Rik	10.7911	3.4657	5.71004	6.67257	934	12.348	0	0	0	0	0	0	0	0	0	0	0	0
chr2	113880131	113887238	NR_028422	C130080G10Rik	84.7763	23.3514	14.5902	14.8735	4405	61.9811	0	0	0	0	0	0	0	73.682	73.7507	112.503	133.739	120.589
chr5	52591222	52607672	NR_040717	C130083M11Rik	91.0881	79.1613	87.7995	87.5919	0	0	400	2.43161	0	0	1.29769	1.51408	1.96367	1.33323	1.70328	2.81744	3.55696	3.3564
chr6	7795223	7822042	NM_052993	C1galt1	72.2825	62.4298	63.7765	64.8847	3691	13.7626	0	0	0	0	8.59229	10.5528	9.84996	12.7808	12.63	8.79357	9.59011	9.7955
chr4	136451830	136454759	NM_007572	C1qa	77.5753	43.1059	44.5606	44.8673	830	28.3373	0	0	0	0	0	0	0	4.71702	2.67253	0.443031	1.17981	0.431821
chr11	70791347	70796528	NM_007573	C1qbp	36.6593	39.3982	40.0971	40.5733	656	12.6616	0	0	0	0	167.312	160.936	177.22	137.659	142.089	183.41	169.495	174.823
chr4	136445716	136448829	NM_007574	C1qc	89.4624	62.9384	61.1826	61.8748	207	6.64953	0	0	0	0	0	0	0	4.87189	4.54633	0.686365	1.21855	0.445998
chr2	12923513	12932491	NM_153155	C1ql3	41.8976	38.0273	52.8472	52.463	342	3.80931	945	10.5257	0	0	0	0	0	0.841678	0.935039	1.77867	1.33329	1.41261
chr11	118289770	118313096	NM_001204129	C1qtnf1	81.789	57.5885	64.5104	62.8697	1686	7.22799	0	0	127	0.544457	1.65499	2.46806	2.07558	0.992832	0.370725	0.886498	0.961563	0.787203
chr11	43287807	43305027	NM_026979	C1qtnf2	79.9023	64.4047	74.4394	74.1861	1472	8.5482	0	0	0	0	0.16019	0	0	0.68574	0.685624	0.193218	0.411639	0.376657
chr15	10882086	10909917	NM_030888	C1qtnf3	83.0322	69.7656	73.2612	73.3512	577	2.07323	0	0	0	0	0	0.0693419	0	0.0644514	0.0644405	0	0	0
chr9	43915391	43917270	NM_001190319	C1qtnf5	47.0849	50.4417	57.1198	59.4107	57	3.03353	0	0	0	0	0.458624	0.0366575	0.144751	0.523558	0.678041	0.771239	0.39296	0.539349
chr5	43906807	44007825	NM_001135172	C1qtnf7	90.2912	70.5883	75.1422	75.5366	774	0.7662	0	0	0	0	0	0	0	0.129094	0.129072	0.181871	0.193733	0.399025
chrX	58369552	58392635	NR_030706	C230004F18Rik	86.1839	57.6937	61.8087	62.4753	404	1.75021	0	0	0	0	0	0	0	0	0	0	0	0
chr1	155568369	155584959	NR_046171	C230024C17Rik	89.2239	73.9349	78.7263	80.7541	1416	8.53526	0	0	0	0	0.0515853	0	0.0468357	0.176661	0.220789	0.0622212	0	0
chr7	143523898	143541098	NR_040459	C230079O03Rik	88.6126	73.62	78.7176	80.0259	202	1.17442	0	0	0	0	0	0	0	0	0	0	0	0
chr9	56048935	56265857	NM_172924	C230081A13Rik	86.7983	72.3387	75.2769	75.2989	7126	3.28505	513	0.236491	0	0	5.88345	7.34106	7.50841	8.94355	8.53091	5.64823	7.5979	6.68755
chr16	98076815	98144243	NM_174847	C2cd2	72.0785	65.9905	71.44	71.1233	301	0.446402	0	0	0	0	2.31641	2.36817	2.42669	4.94714	4.66303	5.06605	3.49952	4.12985
chr9	44117319	44128365	NM_027909	C2cd2l	47.3712	47.6568	54.6431	55.3073	649	5.87543	0	0	0	0	3.05299	2.88429	2.94957	9.51708	9.88402	8.49797	7.64409	9.38734
chr7	107520742	107618668	NM_001017985	C2cd3	87.5823	78.4851	80.4434	81.1717	4102	4.18888	577	0.58922	0	0	6.41962	7.51886	8.27962	7.46176	7.33312	2.71782	3.11357	3.6237
chr10	79069598	79076763	NM_198614	C2cd4c	52.1693	26.0468	31.9689	31.9926	400	5.58269	0	0	0	0	0.705525	0.614603	0.594809	0	0	0.060785	0.0971241	0
chr6	142959439	143048627	NM_029897	C2cd5	83.464	75.6021	80.6994	80.5815	735	0.824102	0	0	0	0	21.1587	24.4802	23.893	11.6255	12.1857	11.5931	11.3395	13.5492
chr17	57343395	57367559	NM_009778	C3	89.2649	57.2798	60.7701	60.8283	2879	11.9144	0	0	0	0	0.229598	0.0906378	0.0297797	0.645881	0.673848	3.0463	10.8728	8.44492
chr7	29392655	29416034	NM_175319	C330005M16Rik	74.2202	62.6707	64.8709	65.8689	306	1.30887	0	0	0	0	1.03343	0.778845	0.597088	0	0	0	0	0
chr17	51564533	51587594	NR_046166	C330011F03Rik	92.0087	68.6076	72.199	73.211	841	3.64685	0	0	0	0	0	0	0	0	0	0	0	0.0885033
chr15	100444570	100445541	NR_045701	C330013E15Rik	24.4726	7.59959	7.08837	7.77735	196	20.1854	0	0	0	0	2.15104	2.20153	1.95299	1.63701	3.06887	3.17111	2.76376	4.21482
chrX	135774764	135891309	NR_045455	C330013F16Rik	81.2276	75.8938	82.8006	83.4009	2605	2.23519	0	0	0	0	14.606	13.1275	12.6625	0	0.271078	0	0	0
chr7	148023119	148031588	NR_045717	C330022C24Rik	52.3188	44.3327	54.4925	53.7642	277	3.27075	0	0	0	0	0	0	1.50924	0	0	0	0	0
chr10	84010161	84016083	NR_040658	C330046G13Rik	73.2442	73.3178	85.1094	85.3017	428	7.22729	0	0	0	0	3.56991	3.946	2.33368	0.122257	0	0	0	0
chr3	41291602	41297121	NR_040385	C430002E04Rik	64.7517	75.576	82.6462	83.4651	717	12.9915	0	0	0	0	3.94779	2.65155	3.80832	0.140831	0	0	0	0.0966929
chrX	50406288	50410367	NR_038184	C430049B03Rik	25.733	3.59111	23.6519	22.4584	0	0	2620	64.2314	0	0	0.115883	0.160114	0.15782	7.88754	7.19183	0.0778646	0.223338	0.0681195
chr4	116262337	116270235	NR_029450	C530005A16Rik	55.2832	47.3184	48.4551	49.3212	69	0.873639	0	0	0	0	0	0	0	0	0	0	0	0
chr5	77269623	77302579	NM_001163793	C530008M17Rik	63.8839	47.3777	56.6375	57.7548	2064	6.2629	579	1.75689	0	0	2.34091	2.98733	2.72313	7.39046	7.36833	1.17648	0.657937	1.03204
chr6	50726113	50764893	NR_045984	C530044C16Rik	85.3759	68.7441	72.9387	73.9114	1480	3.8164	0	0	0	0	0	0	0	0	0	0	0	0
chr7	16832091	16844889	NM_007577	C5ar1	89.7546	68.5085	71.8431	71.0111	195	1.52368	0	0	104	0.812627	0	0	0	0.668228	0.607377	0.0855833	0.0911651	0
chr7	16819933	16827680	NM_001146005	C5ar2	71.5976	71.0295	73.5569	74.6587	584	7.5384	176	2.27185	0	0	0.150345	0.138487	0.0910015	0.128719	0.128698	0.483582	0.837072	0.589182
chr2	143361211	143373573	NR_040354	C630020P19Rik	29.2286	17.5571	17.1596	17.7426	1465	11.8508	0	0	0	0	0.28085	0.295654	0.364273	0	0	0	0	0
chr4	51980965	52063982	NR_040668	C630028M04Rik	90.6495	74.0345	82.2815	82.3263	310	0.373417	0	0	0	0	0	0	0	0.0434721	0	0	0	0
chr12	30360494	30371310	NR_046080	C630031E19Rik	85.5549	60.8312	71.8175	68.816	46	0.425296	0	0	0	0	0	0	0	0	0	0	0	0
chr15	4938761	5013773	NM_001243837	C7	89.4211	70.788	72.6226	72.7568	498	0.663894	0	0	0	0	0.19351	0.237662	0.351385	0	0	0	0.24863	0.151668
chr10	70631484	70644788	NR_038040	C730027H18Rik	89.9374	78.7077	83.8885	82.6109	0	0	0	0	29	0.21798	0	0	0	0	0	0	0	0
chr1	152985163	152991225	NR_038011	C730036E19Rik	89.6502	82.7229	79.7114	79.5386	315	5.1963	0	0	0	0	0	0	0	0.170362	0.170334	0.240011	0.170443	0.155959
chr4	128896821	128925687	NM_001033189	C77080	41.4946	41.4948	48.6262	50.0935	6224	21.5617	0	0	0	0	27.74	32.0969	33.6106	0	0	0	0	0
chrX	101272774	101396456	NM_001077354	C77370	63.8196	54.2693	58.199	57.4159	2467	1.99463	0	0	2435	1.96876	2.31547	2.53709	2.91295	0.0518277	0.0647736	0.0365081	0	0.0177922
chr12	57692045	57695541	NR_046002	C87198	72.421	46.6207	41.02	40.264	500	14.3021	0	0	0	0	0	0	0	0.357114	0.714107	0	1.60777	0.980762
chr5	94064210	94100489	NM_001164284	C87414	71.2127	55.9297	54.8179	57.8007	0	0	0	0	203	0.559552	0	0	0	0	0	0	0	0
chr4	143796664	143802920	NM_001177542	C87977	73.2293	51.1888	48.4841	50.8412	1230	19.6611	0	0	0	0	0	0	0	0	0	0	0	0
chr4	104488284	104549003	NM_146148	C8a	90.8245	74.2431	78.1021	78.2577	764	1.25826	0	0	665	1.09521	0	0.0433928	0.0427711	0	0	0	0	0
chr4	104438921	104477153	NM_133882	C8b	89.6455	73.2408	75.8581	75.929	204	0.533584	0	0	0	0	0.0793802	0.146238	0.144143	0	0	0	0	0
chr15	6395332	6448476	NM_013485	C9	90.6886	72.6033	77.4002	76.8795	571	1.07444	0	0	0	0	0	0	0	0	0	0	0	0
chr3	95675444	95693016	NR_040446	C920021L13Rik	50.4121	43.7437	40.5818	40.5084	1108	6.30549	493	2.8056	0	0	0	0.293156	0	1.81654	1.36217	0.127959	0.681524	0.87305
chr17	36245974	36248621	NM_001271005	C920025E04Rik	21.7777	5.24099	7.53155	7.28479	352	13.2981	0	0	0	0	0.148704	0.821847	0.135012	0	0	0	0	0
chr1	87690021	87748152	NM_133781	Cab39	67.9417	56.6112	56.2147	56.3296	2385	4.1028	0	0	0	0	32.6328	37.7598	37.0556	54.7617	56.0221	72.1618	67.2236	68.7505
chr14	60059817	60167740	NM_026908	Cab39l	85.8059	77.0916	82.1418	82.8989	724	0.670849	535	0.495724	0	0	19.2804	16.9715	16.8837	6.20236	7.1779	13.4855	13.5588	14.0831
chr10	75108854	75227102	NM_172549	Cabin1	83.398	75.0626	77.9757	78.141	3048	2.57763	611	0.516711	0	0	17.4491	20.8967	19.9093	15.1682	14.2499	9.40787	9.1911	9.35321
chr18	11997782	12104136	NM_001146287	Cables1	68.1145	67.1034	74.2051	74.0565	2005	1.88521	0	0	0	0	1.9334	3.76426	3.6462	2.42443	2.22787	3.0568	2.37429	1.93699
chr5	115618699	115636130	NM_013879	Cabp1	74.6866	70.3564	77.2958	77.1089	1058	6.06965	0	0	0	0	14.6934	19.7694	15.8887	0.282694	0	0	0.848485	0.38819
chr11	4638823	4646781	NM_138948	Cabp7	51.5594	35.8286	38.2863	39.249	311	3.90802	0	0	0	0	5.19911	4.48971	6.19553	0	0	0	0	0
chr4	100449283	100676353	NM_198037	Cachd1	79.488	73.9084	80.4813	80.416	8748	3.85256	1637	0.720923	0	0	4.07477	4.72299	4.74781	9.71008	9.12709	0.573406	0.785318	0.718581
chr8	86939262	87164148	NM_001252060	Cacna1a	69.5304	60.1037	68.2462	67.9663	3870	1.72087	157	0.0698131	0	0	7.40683	8.7906	8.89731	3.36328	3.41753	0.900114	1.34235	1.02774
chr2	24461894	24618672	NM_007579	Cacna1b	81.108	60.7187	65.2445	65.3295	1943	1.23933	0	0	0	0	2.32223	2.55621	2.54542	0.0204184	0	0	0	0
chr6	118542313	119146427	NM_009781	Cacna1c	86.2633	62.5409	57.174	57.5641	162139	26.8391	1650	0.273127	0	0	0.160273	0.129952	0.201287	89.3155	85.3833	78.5118	75.8428	72.358
chr14	30853124	31304342	NM_028981	Cacna1d	87.1559	72.7385	78.8327	78.8666	8226	1.82307	580	0.128541	0	0	0.0572446	0.122935	0.0692705	4.33976	4.55108	0.735528	0.759002	0.557905
chr1	156239648	156573050	NM_009782	Cacna1e	90.0251	68.3686	73.0049	73.8014	4043	1.21265	0	0	0	0	0.0129453	0.0119242	0.0117534	0	0	0.0156144	0.0166327	0
chr11	94269704	94335512	NM_001177888	Cacna1g	78.8979	64.0821	71.0551	71.526	5478	8.32422	577	0.876793	65	0.0987722	1.87626	1.78241	2.22196	34.3044	31.3341	9.61818	10.9576	11.1681
chr17	25511231	25570728	NM_021415	Cacna1h	75.0144	62.7278	70.9714	71.3674	1815	3.05057	1030	1.73118	62	0.104207	1.99512	2.42925	2.15907	20.6357	21.4258	2.37353	4.73845	1.87173
chr15	80117667	80228722	NM_001044308	Cacna1i	80.2101	63.0793	66.5269	66.5828	3388	3.05074	0	0	0	0	0.0674514	0.108729	0.076551	0	0	0.0610189	0.0216662	0.019825
chr1	137949477	138016399	NM_014193	Cacna1s	85.8996	76.1997	83.7916	84.1372	798	1.19243	0	0	0	0	0.216158	0.298662	0.367979	0.416397	0.64762	6.84084	7.42847	3.7065
chr5	15440508	15880329	NM_001110846	Cacna2d1	84.2247	78.2511	79.6957	80.0481	6542	1.48742	362	0.0823062	0	0	2.15718	2.21254	1.89548	27.57	27.0823	71.5839	76.8185	79.5336
chr9	107302210	107431674	NM_001174049	Cacna2d2	74.0973	63.0976	70.8838	71.0805	4100	3.1669	0	0	0	0	1.43132	1.31744	1.18914	3.17969	1.92907	1.54276	0.939048	1.17926
chr14	29718128	30535050	NM_009785	Cacna2d3	85.9713	70.4264	74.0172	74.1995	20823	2.54896	0	0	35	0.00428437	0.0925991	0	0.0420366	0.118919	0.0792662	0.223382	0.475903	0.21773
chr6	119186543	119302425	NM_001033382	Cacna2d4	84.6315	65.0791	70.8701	71.125	4468	3.85565	0	0	0	0	0	0.0531981	0.0786538	0	0	0	0	0
chr11	97866238	97883941	NM_031173	Cacnb1	57.1469	56.778	63.1436	63.8964	1428	8.06643	0	0	0	0	7.48928	7.63825	8.31351	6.40591	8.17574	8.15177	6.50413	7.07796
chr2	14745718	14909535	NM_001252533	Cacnb2	89.8142	76.2671	64.6717	65.5554	33012	20.1518	3662	2.23542	0	0	0.895491	0.659886	0.627672	35.3599	37.222	33.7538	40.8452	35.9528
chr15	98462650	98474961	NM_001044741	Cacnb3	36.8403	37.251	41.9434	42.3872	1830	14.8648	0	0	0	0	17.0709	19.0442	19.6889	1.85121	1.73873	0.553221	0.841859	0.385159
chr2	52283839	52414087	NM_146123	Cacnb4	88.0484	75.8069	82.1243	82.7855	3207	2.46223	0	0	0	0	0.0842202	0.116366	0	0.320431	0.533961	0.228566	0.189368	0.222782
chr15	77824052	77949710	NM_007583	Cacng2	85.7736	61.7468	63.031	62.9401	8655	6.88774	0	0	247	0.196565	0	0	0	0	0	0	0	0
chr7	129815257	129912907	NM_019430	Cacng3	91.0958	63.8009	62.4947	62.7869	12495	12.7957	0	0	0	0	0	0.112556	0	0	0	0	0	0
chr11	107596093	107655778	NM_019431	Cacng4	81.9531	61.4313	66.2652	66.2495	3835	6.4254	0	0	0	0	1.23985	1.71308	1.12569	0	0	0	0	0
chr11	107735918	107772676	NM_080644	Cacng5	87.9955	72.3029	74.61	75.5925	368	1.00114	0	0	0	0	0.279156	0.299993	0.329133	0	0	0	0	0
chr7	3425422	3435658	NM_133183	Cacng6	66.5056	68.0525	78.9388	79.1636	537	5.24619	0	0	0	0	10.0091	8.19521	10.0972	30.9449	33.3197	6.03638	4.28671	4.24929
chr7	3336684	3366537	NM_133189	Cacng7	60.3327	64.3096	67.3473	67.2216	1695	5.67782	0	0	0	0	49.0333	62.2812	57.4055	0.220949	0.662735	0.311279	0	0.303402
chr1	162132497	162143023	NM_009786	Cacybp	35.5767	39.3841	39.9098	40.1809	1581	15.02	0	0	0	0	117.403	105.418	104.368	43.8535	45.5102	57.5	56.689	51.474
chr5	31357183	31380852	NM_023525	Cad	81.1474	79.2387	81.363	81.7197	390	1.64772	0	0	0	0	71.1023	82.844	83.1671	9.02593	9.16478	6.75359	5.77933	6.36236
chr9	47338434	47661468	NM_018770	Cadm1	78.6288	73.3518	78.6335	78.7821	4273	1.32277	0	0	149	0.0461252	20.9174	21.1017	23.4829	2.43451	3.10961	0.431582	0.561892	0.8701
chr16	66655665	67621153	NM_001145977	Cadm2	85.1163	67.3199	71.1179	71.1333	2886	0.298916	0	0	1461	0.151322	0.0173022	0	0.0314182	0	0	0.0208695	0.0666919	0
chr1	175264384	175297826	NM_053199	Cadm3	60.4506	47.2045	48.1792	47.778	1027	3.07099	0	0	0	0	0.449587	0.33883	0.630842	0	0.0349866	0	0	0.048051
chr7	25267041	25289552	NM_153112	Cadm4	57.2691	46.0619	55.6683	55.6886	0	0	212	0.941762	0	0	10.5975	12.2783	10.8245	27.503	29.8371	27.8618	22.7645	19.7593
chr14	13205076	13655593	NM_001042617	Cadps	75.5407	67.4202	71.1266	71.5751	4015	0.891198	0	0	0	0	0.092124	0.198241	0.223331	0.0788728	0.0788594	0	0.0394551	0
chr6	23212773	23789421	NM_001252105	Cadps2	87.0087	65.8241	67.6397	68.1061	8061	1.39791	0	0	129	0.0223707	0.482107	0.432187	0.22196	0.201772	0.108196	0.152455	0.0931846	0.283449
chr4	15808410	15833856	NM_009788	Calb1	67.4433	48.0069	49.7602	51.5138	641	2.51906	0	0	0	0	0.0606802	0	0	0	0.103886	0	0	0
chr8	112666437	112692106	NM_007586	Calb2	85.5874	61.7502	63.8798	63.7731	1705	6.64225	0	0	0	0	1.84147	2.78665	2.86615	0	0	0	0	0
chr7	121862156	121866879	NM_054084	Calcb	77.0144	29.471	33.8557	33.1015	1257	26.6144	0	0	0	0	0	0	0	0	0	0	0	0
chr15	102537207	102552609	NM_026192	Calcoco1	78.9968	68.1333	69.6773	70.5531	313	2.0322	0	0	0	0	31.0225	32.4955	31.3579	100.168	102.633	114.86	106.502	106.08
chr6	3635719	3713623	NM_001042725	Calcr	88.596	66.9873	69.1627	69.2167	4463	5.72885	0	0	0	0	0.395771	0.410123	0.808493	0	0.0423482	0	0	0
chr2	84170782	84265423	NM_018782	Calcrl	88.4821	70.3109	76.2568	76.3203	691	0.730128	0	0	0	0	0.249643	0.164252	0.194278	0.396935	0.274755	0.602229	2.38274	1.92868
chr6	34659443	34725469	NM_145575	Cald1	85.0932	73.5201	82.9579	83.0515	355	0.537667	761	1.15258	0	0	47.8052	49.2814	52.4827	7.44162	7.40424	1.57768	3.84907	2.38105
chr19	47206721	47212784	NM_133746	Calhm2	64.8095	66.3848	72.2549	72.0726	369	6.0861	0	0	0	0	1.05051	1.69338	1.27171	0.524651	0.224813	0.316776	0.674871	0.41168
chr17	87832740	87846275	NM_007589	Calm2	43.1454	41.4292	35.0526	35.0304	2345	17.3255	0	0	0	0	183.151	171.201	168.169	89.9352	92.1032	84.9815	102.198	97.6358
chr7	17500727	17509381	NM_007590	Calm3	62.9214	47.0584	45.8674	45.2296	2040	23.5729	352	4.06748	0	0	122.683	124.737	128.439	126.568	125.994	131.158	126.248	123.859
chr9	62705910	62723724	NM_001102468	Calml4	86.1127	71.8434	76.4368	79.1638	77	0.432244	0	0	0	0	13.0697	7.48313	8.17643	0	0	0	0	0
chr5	130845327	131316515	NM_181045	Caln1	87.2194	62.2099	62.9531	63.1841	20806	4.41565	0	0	88	0.0186762	0.0782285	0.144116	0.0710257	0	0	0	0	0
chr6	29298118	29326675	NM_007594	Calu	74.7348	57.0857	56.3184	56.2643	3815	13.3592	0	0	0	0	73.5083	72.7021	72.0501	120.265	123.965	123.742	125.677	121.052
chr7	147255778	147268200	NM_001190386	Caly	58.4778	39.2712	37.4029	38.8886	609	4.90259	0	0	0	0	1.03585	0.57249	0.416129	0.886856	0.532024	0	0	0
chr6	113284117	113293916	NM_133926	Camk1	79.5917	60.1355	62.331	59.9274	2215	22.6043	0	0	537	5.48015	13.1214	8.58134	12.5089	60.3264	56.722	74.7021	78.2255	66.3329
chr2	5214502	5635710	NM_177343	Camk1d	86.3417	72.2056	78.7884	78.6345	6480	1.53843	0	0	179	0.0424968	3.09018	3.42867	3.8259	0.701508	0.480953	0.141186	0.120316	0.110091
chr1	195172539	195196476	NM_144817	Camk1g	89.514	70.3687	76.9374	77.6978	1383	5.77767	0	0	0	0	0.287345	0.13234	0.065222	5.65831	5.2269	0.259943	0.553792	0.084455
chr18	61123207	61147806	NM_009792	Camk2a	79.2646	66.1205	75.0451	75.7578	1938	7.87837	116	0.471564	0	0	0.835298	1.24572	1.66079	60.8217	59.177	42.2679	41.0894	41.8063
chr11	5869668	5965751	NM_001174054	Camk2b	76.9856	61.2467	68.4079	68.2703	4550	4.73549	0	0	0	0	11.4051	13.3309	13.4401	6.92434	6.97685	9.95627	9.76797	11.818
chr3	126299890	126547972	NM_001025438	Camk2d	82.4614	63.9918	60.1629	60.5947	37069	14.9422	215	0.0866649	0	0	6.77174	7.25139	8.29816	87.3175	90.5397	82.9339	91.1708	92.6471
chr14	21554096	21613310	NM_178597	Camk2g	77.4775	59.7294	61.6758	61.8291	7151	12.0765	0	0	0	0	18.8757	19.7639	19.6484	47.8542	48.7602	35.2729	40.2436	36.5153
chr18	33098694	33355421	NM_009793	Camk4	84.4907	70.075	73.338	74.1131	1312	0.511049	0	0	1300	0.506374	0.22671	0.233396	0.193728	0.0913413	0.114157	0.064342	0.0171346	0.0627139
chr11	72832509	72855567	NM_018883	Camkk1	69.0552	56.065	61.3453	61.4064	814	3.53023	0	0	0	0	3.38475	4.81422	4.79043	0.127848	0.127826	0	0.127909	0.0585194
chr5	123181179	123229419	NM_145358	Camkk2	73.8255	71.0806	74.9224	75.1628	3075	6.37438	229	0.47471	0	0	10.7288	11.1019	12.3027	8.1716	6.43459	4.27869	3.9833	4.83243
chr17	85490039	85857920	NM_028576	Camkmt	87.1065	74.6117	80.8804	81.0966	9643	2.62123	0	0	0	0	5.09666	5.05578	6.64445	1.45452	3.24414	2.8373	1.34327	1.69003
chr9	107838250	107852022	NM_145621	Camkv	67.6157	52.3569	58.1795	57.2454	967	7.02149	0	0	109	0.791461	17.8922	18.1659	17.4904	0	0	0.0689494	0	0
chr2	25782357	25838802	NM_001276359	Camsap1	73.8628	64.5654	64.4198	64.3493	3825	6.77651	0	0	0	0	13.2033	15.4761	16.1408	10.6098	9.20319	11.6979	11.9159	12.4914
chr1	138164699	138242681	NM_001081360	Camsap2	78.5343	68.8592	70.6039	70.6277	2439	3.12764	0	0	0	0	8.74411	10.1658	9.71179	11.1205	11.1368	6.11827	5.8083	7.48551
chr8	3587449	3609075	NM_027171	Camsap3	60.5702	53.4346	57.9702	59.8672	1320	6.10376	145	0.670489	0	0	26.6004	31.1235	30.9665	0.812022	0.947198	0.285999	0.203102	0.371684
chr4	150433631	151235877	NM_001081557	Camta1	82.5781	66.1487	71.407	71.5346	48158	6.0029	2375	0.296044	0	0	13.6725	13.1697	12.2754	27.995	27.8895	37.8786	35.3842	44.8701
chr11	70482964	70501607	NM_001190378	Camta2	49.4408	48.9569	54.1396	54.6843	144	0.772408	0	0	0	0	5.02547	6.47197	6.228	25.2817	24.6213	31.2697	26.582	31.3956
chr10	118635867	118677111	NM_027994	Cand1	74.012	63.4634	64.7046	66.156	1897	4.59946	0	0	0	0	30.4826	34.1814	33.7833	13.8705	14.1621	7.96751	8.61692	7.97964
chr6	115724574	115755573	NM_025958	Cand2	79.7012	64.1121	58.797	58.487	3087	9.95839	92	0.296784	0	0	8.13151	12.0863	12.081	60.1252	59.6668	70.0682	65.061	72.4596
chr11	118267602	118280432	NM_001025617	Cant1	72.2891	64.823	66.3033	65.6104	767	5.97818	301	2.34606	0	0	16.6882	18.8429	20.6532	13.3429	13.8859	14.2353	15.1703	14.83
chr11	50107458	50139175	NM_007597	Canx	64.4033	60.5521	59.1465	60.5305	958	3.02046	0	0	0	0	109.93	107.943	109.869	95.2698	96.1006	122.538	130.363	120.122
chr4	122536470	122563124	NM_007598	Cap1	74.9383	67.22	67.5676	65.5692	2461	9.23314	0	0	0	0	93.951	100.477	100.176	20.2198	20.6586	13.9761	14.6031	11.8003
chr13	46597271	46745650	NM_026056	Cap2	86.8427	72.2035	72.9592	72.9185	15284	10.3006	64	0.0431328	0	0	1.02949	1.29312	1.52951	101.843	104.309	94.2604	95.9588	88.5193
chr19	5988544	6015825	NM_001110504	Capn1	73.2514	69.7129	78.0336	76.622	1494	5.47634	231	0.846743	0	0	21.6905	26.9401	28.2255	19.1163	20.5191	21.5818	22.2184	23.6862
chr17	45767152	45796258	NM_001013767	Capn11	73.8702	69.0483	72.5239	72.1851	0	0	0	0	149	0.511922	0.817732	0.690463	0.80431	1.10851	1.45831	0	0.437775	0.0801145
chr7	29666674	29678604	NM_001110807	Capn12	66.6053	55.2521	60.7885	62.5773	502	4.20788	0	0	0	0	0	0	0	0	0	0	0	0
chr17	73655803	73748636	NM_001033444	Capn13	90.2657	73.6879	80.2683	80.3499	585	0.630164	0	0	0	0	0	0	0	0	0	0	0	0
chr1	184397389	184447614	NM_009794	Capn2	78.1404	69.2459	74.8518	74.1958	1199	2.38726	396	0.788452	0	0	29.1667	36.0546	34.5535	37.5034	39.6782	43.2233	42.3506	42.7033
chr2	120289328	120330655	NM_007601	Capn3	84.0601	71.1875	77.7378	77.7511	2344	5.67184	0	0	0	0	0.667937	0.553728	0.849013	1.21453	1.44784	2.6324	2.65969	1.92434
chr7	105270074	105326703	NM_007602	Capn5	82.0513	68.1001	77.8273	77.2212	2251	3.975	0	0	0	0	12.9876	16.3167	17.5482	0.493469	0.4276	0.278085	0.345592	0.406572
chrX	140236779	140261955	NM_007603	Capn6	91.9092	71.9943	76.6058	79.0546	932	3.70194	0	0	0	0	0.289566	0.0889088	0.35054	11.1975	10.6998	0.0582115	0.0620081	0
chr14	32149909	32185169	NM_009796	Capn7	70.0132	64.657	63.8397	63.4782	1339	3.7975	0	0	0	0	16.2734	17.6951	17.4415	35.4086	34.6608	34.6114	38.3535	35.6602
chr1	184495137	184536657	NM_001145806	Capn8	90.3012	74.313	80.2223	80.291	130	0.313102	0	0	0	0	0.0732016	0	0	0	0	0	0	0
chr8	127100010	127142631	NM_023709	Capn9	85.0648	70.0346	75.1997	74.1226	307	0.720302	0	0	0	0	0	0.139987	0	0.260228	0.260184	0.183308	0.195263	0
chr7	30971960	30980067	NM_009795	Capns1	43.0823	49.3793	48.6673	47.595	764	9.42395	0	0	0	0	152.44	153.997	150.595	133.105	132.406	201.654	203.135	197.325
chr15	9365782	9395790	NM_029341	Capsl	83.7825	69.0877	71.5111	71.8768	0	0	0	0	174	0.579845	14.117	12.0032	11.2397	0	0	0	0	0
chr6	17587097	17616536	NM_007604	Capza2	51.354	51.901	48.5771	49.2452	251	0.85261	0	0	0	0	77.9439	68.7906	70.6027	89.7783	95.5042	117.19	120.99	111.135
chr4	138748813	138847735	NM_001037761	Capzb	82.874	67.9443	61.5318	61.3546	17512	17.7028	1982	2.0036	0	0	124.819	129.32	130.555	125.252	123.225	163.802	169.904	163.49
chr11	92960603	93463065	NM_028296	Car10	82.6247	60.9838	62.4901	63.0789	9456	1.88193	0	0	0	0	0	0.0475317	0.140552	0	0	0	0	0
chr7	52955336	52960031	NM_009800	Car11	38.2064	32.0636	34.1878	34.0511	162	3.45048	0	0	0	0	5.48428	5.77337	4.62365	2.79489	3.3533	5.19752	2.85214	5.52655
chr9	66561492	66614652	NM_178396	Car12	84.0931	69.0389	76.3733	76.2844	1282	2.41159	0	0	0	0	3.77388	2.62836	2.71605	0	0	0	0.0591324	0.0541073
chr3	95701722	95708562	NM_011797	Car14	79.7742	45.9069	36.1536	37.4559	2837	41.4766	0	0	0	0	0	0	0	120.669	121.942	154.029	157.798	178.693
chr16	17835368	17838279	NM_030558	Car15	86.6853	52.3255	53.1341	51.3341	680	23.3597	0	0	0	0	0.536931	0.8243	0.324996	0.766164	0.612827	1.72703	0.689874	1.47291
chr3	14886425	14900770	NM_009801	Car2	55.6066	49.5173	57.7748	56.8224	341	2.37713	357	2.48867	0	0	75.7489	76.3389	77.2787	6.62478	7.6695	7.12268	7.97966	6.82275
chr11	84771255	84779556	NM_007607	Car4	62.8548	34.049	35.5216	35.9012	1821	21.9371	0	0	0	0	51.6725	50.4444	48.786	2.39475	1.89027	3.90649	8.5117	7.96144
chr8	124440043	124468812	NM_007608	Car5a	84.8197	71.636	76.7313	77.0911	149	0.517919	0	0	0	0	0.77934	0.574295	1.41517	0.133448	0	0	0	0
chrX	160414753	160465942	NM_181315	Car5b	86.6014	68.5396	75.4123	73.9108	0	0	0	0	397	0.775557	2.49032	2.11038	2.75845	0.341138	0.298445	0.300378	0.127987	0.234222
chr4	149561124	149575244	NM_009802	Car6	83.2368	70.8725	78.0748	77.0644	227	1.60765	0	0	0	0	0	0.127591	0.251526	0	0	0	0	0
chr8	107064706	107074243	NM_053070	Car7	52.5554	36.5599	39.0332	40.9295	1001	10.496	0	0	0	0	0.363017	0.445845	0.439456	0.6216	0.621495	1.31359	2.48758	1.13809
chr4	8068639	8166188	NM_007592	Car8	84.4507	73.2052	78.0425	78.5883	369	0.378271	0	0	0	0	0.498107	0.512797	0.532052	0.77766	0.877855	0.954222	1.84468	1.79126
chr4	43519897	43526597	NM_139305	Car9	60.7385	42.503	54.8328	55.7758	68	1.01493	0	0	0	0	0.920245	0.762894	0.668411	1.10303	1.18161	0.665989	0.118237	0.108189
chr15	78605565	78633472	NM_130859	Card10	69.2916	62.3075	67.1986	67.2156	781	2.79858	0	0	0	0	12.8643	14.4829	14.9242	3.21239	2.96713	3.70676	3.76486	3.739
chr5	141348952	141476550	NM_175362	Card11	89.3623	72.7536	76.3376	76.264	3073	2.40834	0	0	127	0.0995313	0.0827255	0.152401	0.112663	0.247892	0.283257	0	0	0.0486285
chr11	119176100	119206689	NM_130886	Card14	88.2505	65.7239	73.8279	74.034	390	1.27497	0	0	0	0	0.301408	0	0.273656	0	0	0	0	0
chr16	8658679	8672246	NM_025821	Carhsp1	61.6803	51.3133	60.193	58.4392	0	0	208	1.53313	0	0	42.5205	45.0191	47.0365	23.9034	26.5665	3.16862	5.25915	5.81776
chr8	11497505	11513286	NM_001190357	Carkd	69.5861	64.1949	64.0255	63.8431	640	4.05551	0	0	0	0	31.4976	29.3347	26.6979	40.7123	41.7955	54.9301	55.5832	56.2682
chr9	21351337	21393909	NM_021531	Carm1	66.8087	62.8192	62.5655	62.6803	624	1.46575	0	0	0	0	55.7541	66.735	61.7632	34.4891	33.3178	37.6928	30.9518	38.8505
chr19	4164323	4175479	NM_134148	Carns1	52.8469	35.3922	27.3153	27.1541	5153	46.1904	976	8.74866	0	0	0.558272	0.553794	0.740809	48.4588	48.4138	27.0387	30.6229	28.3235
chr7	150743134	150785995	NM_001252593	Cars	85.1634	74.7024	79.8175	79.2408	1460	3.40636	0	0	0	0	61.1067	62.3806	61.6603	9.41098	10.5426	12.582	10.8192	13.0986
chr8	11514016	11550771	NM_024248	Cars2	77.7289	73.2459	74.4849	74.2201	2609	7.09835	670	1.82288	0	0	19.3273	18.5258	17.7259	25.4508	26.4543	51.9495	51.8081	53.1725
chr13	100668437	100670638	NM_001081493	Cartpt	51.7833	22.1697	20.4703	19.7456	836	37.9827	0	0	0	0	0	0	0	0	0	0	0	0
chr6	145123391	145159490	NM_177222	Casc1	71.8469	69.2701	73.0054	73.6273	4247	11.7649	1262	3.49594	0	0	0	0	0	0.296839	0.652935	2.42553	1.69278	2.44568
chr11	98671121	98695121	NM_138660	Casc3	67.6786	65.3203	63.6974	63.9186	429	1.7875	0	0	0	0	32.8932	34.8435	32.4985	20.7107	19.4753	19.5345	16.6703	16.7844
chr2	121692705	121761943	NM_001205370	Casc4	70.9697	69.446	72.8171	72.9752	658	0.950345	0	0	0	0	18.625	18.3771	18.8604	12.6689	13.0588	5.99382	7.5824	9.26775
chrX	13094207	13423667	NM_009806	Cask	84.1643	75.2998	80.0434	80.0791	1291	0.391853	0	0	0	0	4.71825	4.642	5.10413	2.8363	3.17955	1.69521	1.98635	1.98278
chr17	24625727	24645852	NM_027937	Caskin1	64.2419	55.5668	61.2956	60.9063	31	0.154037	0	0	0	0	0	0	0	0	0	0	0	0
chr11	115660665	115674906	NM_080643	Caskin2	80.4553	56.443	52.5949	52.774	4414	30.995	0	0	0	0	6.58382	8.63534	8.93394	31.2781	32.2836	23.867	23.0329	26.2498
chr10	78174739	78181038	NM_009809	Casp14	91.919	63.3552	66.911	66.1778	85	1.34942	0	0	0	0	0.0759512	0.139921	0	0	0	0	0	0
chr8	47702802	47724062	NM_009810	Casp3	69.5248	65.1858	69.6887	70.4172	721	3.39135	0	0	0	0	64.534	60.2744	60.4633	17.6452	16.319	1.08758	0.827509	1.06006
chr9	5308859	5336791	NM_007609	Casp4	89.382	62.1644	63.6278	62.195	2728	9.76658	0	0	0	0	0	0	0	0	0.33751	0	0.168863	0
chr3	129604342	129617020	NM_009811	Casp6	72.9494	64.3643	69.8342	70.5616	0	0	404	3.18662	0	0	11.9985	12.3593	11.4794	30.1551	33.9049	10.8931	13.7586	13.3477
chr19	56471618	56516833	NM_007611	Casp7	81.1599	72.0734	74.9688	74.4966	1442	3.18921	0	0	0	0	6.47707	5.06432	5.06013	16.3138	16.1821	5.54143	6.19315	8.23463
chr1	174140024	174150026	NM_009813	Casq1	69.7821	58.6976	63.3286	64.097	1236	12.3575	325	3.24935	104	1.03979	2.90102	2.58312	2.19492	20.4494	24.7503	18.8954	21.7429	28.5354
chr3	101890377	101950435	NM_009814	Casq2	85.0947	65.8831	53.3674	53.6403	16768	27.9197	2239	3.72806	0	0	0.699416	0.12885	0.381011	213.117	212.782	274.683	283.162	272.913
chr16	36493781	36562220	NM_013803	Casr	88.1926	71.6101	76.9711	77.8833	1324	1.93457	0	0	0	0	0.224005	0.0343894	0.169483	0.095892	0.0319586	0	0.0479687	0.0438923
[truncated: 9,684 more rows]
