# Supplementary material for: Dynamic DNA methylation orchestrates cardiomyocyte development, maturation and disease
Source: Nat Commun. 2014 Oct 22;5:5288. doi: 10.1038/ncomms6288 (PMC4220495; doi:10.1038/ncomms6288)
Supplement: Supplementary Data 3 — Primer sequences. [file ncomms6288-s4.xlsx]

## Sheet: Primer
Supplementary Data 3: Primer sequences.
Pyrosequencing primer sequences
Universal biotinylated primer	Sequence (5' → 3')
	GACGGGACACCGCTGATCGTTTA
Gene /Assay	Primer	Sequence (5' → 3')	Genomic location of PCR product	CpG1	CpG2	CpG3	CpG4
Atp2a2 Assay I	Forward	TGGGGATATAGAATTTTAATGAGGGAGTA	chr5:122912887-122913118
	Reverse	GACGGGACACCGCTGATCGTTTAAACAAATCCATTCTACCTATCACTCTACT
	Sequencing	GTTTTTTTTAAGTATTTAGTGGT		122912954	122912969	122912976
Atp2a2 Assay II	Forward	GTTTGTAGTTAATTTGGGTTAAAATGTTAT	chr5:122940451-122940630
	Reverse	GACGGGACACCGCTGATCGTTTAACTCAAAAATCCACCTACCTCTA
	Sequencing	AGTTTTAAAAGTAAGGATATTAG		122940565	122940578	122940582
Atp2a2 Assay III	Forward	TTTGAGGAGAATTTGATGATTTATGAGA	chr5:122947692-122947928
	Reverse	GACGGGACACCGCTGATCGTTTAACAACCCAATCTTACTTATTTCTCTTACC
	Sequencing (1)	GAATTGTTTGTTTATTTTTATAAAG		122947749	122947759
	Sequencing (2)	GAAGTTATAAAAATAAATAAGTTGA				122947857	122947881
Atp2a2 Assay IV	Forward	GATTAGTAAAAGGTGTTTTGATGAAGAATA	chr5:122993363-122993586
	Reverse	GACGGGACACCGCTGATCGTTTATACACAATACTCCCCAACACTACAA
	Sequencing	GTAGATGGTTGGATAGTTA		122993448	122993466	122993509	122993554
Atp2a2 Assay V	Forward	GAGTTTTTGGTTTTTGAGATGAGA	chr5:122970210-122970504
	Reverse	GACGGGACACCGCTGATCGTTTAAAAAACACCTCTATCTAATTTCATTA
	Sequencing	TTGATAAGGGATAAATGTGAAG		122970284	122970317
Atp2a2 Assay VI	Forward	AAGAAGGTTATTTTGTTGAGTGTTATTT	chr5:122993674-122993810
	Reverse	GAC GGG ACA CCG CTG ATC GTT TAAACCCTAACCATCAAAAAAACCACTTAC
	Sequencing	ATATATATAGTTTTAATTAAATTTT		122993730	122993769
Ccnd3	Forward	TGAGTTATTTATTGGTAGTAGTAGGGTATG	chr17:47732210-47732565
	Reverse	GACGGGACACCGCTGATCGTTTAAACAACTACAACTCAACTCCCTATCTAT
	Sequencing	GAGTTGATTAAAGTTAGGT		47732368	47732381	47732416
Tnni1	Forward	GTAGGGTTGAGTAGAGAGGT	chr1:137696097-137696246
	Reverse	GACGGGACACCGCTGATCGTTTAAACCCAACACCCACAACTATT
	Sequencing	GGTTTGGTGGTAGATT		137696198	137696202
Bmp7	Forward	AAGGGTGGAGAAGGTAGT	chr2:172760983-172761273
	Reverse	GACGGGACACCGCTGATCGTTTAAACTAAATTAAAACCTTACCTCAATATACC
	Sequencing	AGGTATGTTAGTGGTTAG		172761188	172761201
Tnni3	Forward	GAGGTGGGTTTTTAGGTTTAAGG	chr7:4471030-4471195
	Reverse	GAC GGG ACA CCG CTG ATC GTT TACCCATATAATCCTCCCCAAATTAC
	Sequencing	ATGGTATTTGTAGAGATTTTTATTT		4471115	4471127	4471142
Slc2a1	Forward	GAC GGG ACA CCG CTG ATC GTT TAAATTTGGAGAGAATAGATTTAAAGTGTGTT	chr4: 118783983-118784167
	Reverse	TCCCTAAATAACACTTACAATTCAACA
	Sequencing	CCTCCAAAAACACATACC		118784090	118784110	118784115
Tpm2	Forward	GAGGGGAGGATTAATTAAGAGGG	chr4: 43535256-43535402
	Reverse	GAC GGG ACA CCG CTG ATC GTT TACCTACTACTTCCCCATAAAACTCAACCTT
	Sequencing	TAGGGTGATTTTTTAGTGAGT		43535328	43535343
qPCR primer sequences
Gene	Forward Primer (5' → 3')	Reverse Primer (5' → 3')
Atp2a2	GAGAACGCTCACACAAAGACC	CTTCTTCAGCCGGCAATTCGTTG
Ctgf	TGACCCCTGCGACCCACA	TACACCGACCCACCGAAGACACAG
Nppb	CCCAAAAAGAGTCCTTCGGTC	CGGTCTATCTTGTGCCCAAAG
Rps29	ATGGGTCACCAGCAGCTCTA	AGCCTATGTCCTTCGCGTACT
Tnni1	CTCCACGAGGACTAAACTAGGC	CTTGGATTTCCTCTCAACTTCC
Tnni3	CTGCCAACTACCGAGCCTAT	AAGTTTTCTGGAGGCGGAGA
Molecular beacon
Molecular beacon	Sequence (5' → 3')
Tnnt2-beacon	FAM-GCG TAC TGC TTC CTC TTC TTC TTC ATC GTA CGC-BHQ1
